# Supplementary material for: The WOX family transcriptional regulator SlLAM1 controls compound leaf and floral organ development in Solanum lycopersicum
Source: J Exp Bot. 2020 Dec 5;72(5):1822–35. doi: 10.1093/jxb/eraa574 (PMC7921304; doi:10.1093/jxb/eraa574)
Supplement: eraa574_suppl_Supplementary_File001 [file eraa574_suppl_supplementary_file001.xlsx]

## Sheet: Table S4. up-regulated
Table S4. Significantly up-regulated genes in CR-sllam1-1.
id	Annotation	WT_mean	CR-slwox1-1_mean	Fold	P-Value	Symbol
Solyc08g077900.3	expansin-like B1	0.001	11.88	11880	1.18e-10	EXLB1
Solyc03g083993.1	14 kDa proline-rich protein DC2.15-like	0.001	7.59	7590	5.38e-06	At4g12490
Solyc03g083994.1	14 kDa proline-rich protein DC2.15-like	0.001	7.59	7590	5.38e-06	At4g12490
Solyc10g046920.1	uncharacterized protein LOC109121365	0.001	6.85	6850	2.77e-13	--
Solyc03g096545.1	PLAT domain-containing protein 3-like	0.001	6.74	6740	0.000216079	PLAT1
Solyc03g096540.3	PLAT domain-containing protein 3-like	0.001	5.6	5600	4.62e-05	PLAT2
Solyc03g083990.1	14 kDa proline-rich protein DC2.15-like	0.001	3.91	3910	1.43e-06	At4g12490
Solyc03g083995.1	14 kDa proline-rich protein DC2.15-like	0.001	3.91	3910	1.43e-06	At4g12490
MSTRG.20381	pentatricopeptide repeat-containing protein At4g14050, mitochondrial	0.001	3.89667	3896.67	4.04e-13	--
Solyc11g005480.2	citrate-binding protein-like	0.001	3.75	3750	0.00148293	CBP
Solyc02g072570.2	transcription factor HBP-1b(c38)-like	0.001	2.58	2580	4.72e-08	DOG1
MSTRG.533	glutamic acid-rich protein-like	0.001	2.38667	2386.67	3.03e-09	--
MSTRG.10717	unknown	0.001	2.1	2100	3.68e-07	--
Solyc01g065643.1	unknown	0.001	1.64	1640	1.42e-05	--
Solyc04g014330.1	RNA-binding protein 12-like	0.001	1.59333	1593.33	0.000415756	--
Solyc04g064900.1	endoglucanase 21-like	0.001	1.54667	1546.67	0.000296355	GLU2
Solyc04g014320.1	gibberellin-regulated protein 14-like	0.001	1.54	1540	0.000581681	--
Solyc10g084240.3	peroxidase 21	0.001	1.53667	1536.67	7.17e-08	PER21
Solyc06g009150.1	uncharacterized protein At5g01610-like	0.001	1.35333	1353.33	9.92e-05	--
Solyc09g065430.4	protein YLS3 isoform X2	0.001	1.32667	1326.67	3.34e-06	--
MSTRG.6664	basic proline-rich protein-like isoform X1	0.001	1.31	1310	0.00900408	--
Solyc08g036660.4	protein TIFY 5A-like	0.001	1.30667	1306.67	0.000259003	--
Solyc08g068710.1	tyramine N-feruloyltransferase 4/11-like	0.001	1.23	1230	0.000102097	THT4
Solyc09g074570.1	glutaredoxin-C13	0.001	1.22667	1226.67	0.00179837	GRXC13
Solyc03g005210.4	classical arabinogalactan protein 4	0.001	1.2	1200	1.05e-06	--
MSTRG.791	uncharacterized protein LOC107024402	0.001	1.17	1170	1.61e-06	--
Solyc01g008690.3	GDP-mannose transporter GONST1-like isoform X1	0.001	1.12667	1126.67	4.33e-06	GONST1
Solyc09g065420.3	non-specific lipid-transfer protein-like protein At2g13820	0.001	1.06667	1066.67	3.67e-05	--
Solyc09g009560.2	protein SELF PRUNING 9D	0.001	1.04333	1043.33	0.00034423	CET2
Solyc04g080540.2	uncharacterized protein LOC101245159	0.001	1.04	1040	9.52e-06	--
Solyc09g008750.1	VQ motif-containing protein 29-like	0.001	0.973333	973.333	0.00077676	--
Solyc09g064910.1	adenylate isopentenyltransferase	0.001	0.92	920	7.7e-06	IPT3
Solyc09g062960.2	unknown	0.001	0.79	790	0.0107386	--
Solyc10g078720.2	myb family transcription factor PHL5-like	0.001	0.716667	716.667	4.79e-06	PHL5
Solyc11g013210.3	uncharacterized protein LOC102583530	0.001	0.716667	716.667	0.00285777	--
Solyc12g062690.2	uncharacterized protein LOC107058417	0.001	0.716667	716.667	0.0057028	--
Solyc01g068040.1	hypothetical protein A4A49_63234	0.001	0.693333	693.333	0.000779826	--
Solyc09g065440.4	leucine-rich repeat extensin-like protein 5	0.001	0.69	690	0.000165128	--
Solyc06g050530.3	laccase-5-like	0.001	0.683333	683.333	4.32e-07	LAC5
Solyc12g096790.1	pelargonidin 3-O-(6-caffeoylglucoside) 5-O-(6-O-malonylglucoside) 4'''-malonyltransferase-like	0.001	0.636667	636.667	1.28e-05	BEAT
Solyc01g081600.3	non-specific lipid-transfer protein 1-like	0.001	0.623333	623.333	0.00106148	LTP4
Solyc03g112465.1	copia LTR rider	0.001	0.603333	603.333	0.00600937	RE2
Solyc03g031530.4	uncharacterized protein LOC101251260	0.001	0.6	600	3.92e-06	At1g61740
Solyc05g011880.3	suppressor of disruption of TFIIS-like	0.001	0.57	570	0.000733501	--
Solyc08g079420.3	ferruginol synthase-like	0.001	0.566667	566.667	4.81e-06	CYP93A3
Solyc01g103060.4	lipid transfer-like protein VAS	0.001	0.553333	553.333	0.00190467	VAS
Solyc08g067630.3	uncharacterized protein LOC101248124	0.001	0.543333	543.333	0.00308684	--
Solyc10g086380.1	DELLA protein GAI	0.001	0.513333	513.333	2.67e-05	GAI
Solyc06g066140.3	uncharacterized protein LOC107022987	0.001	0.47	470	0.0010071	--
Solyc10g008680.3	anthocyanin 5-aromatic acyltransferase-like	0.001	0.463333	463.333	0.000164239	3MAT
Solyc04g079210.3	patatin-like protein 2	0.001	0.463333	463.333	0.00166977	PLP3
Solyc12g096630.2	probable uridine nucleosidase 2 isoform X1	0.001	0.46	460	0.00535427	URH2
Solyc04g054250.4	cytochrome P450 CYP736A12-like	0.001	0.446667	446.667	0.000226932	CYP84A1
Solyc01g107780.4	scopoletin glucosyltransferase-like	0.001	0.433333	433.333	0.000618748	GT7
Solyc08g067230.4	floral homeotic protein FBP1	0.0266667	10.97	411.375	4.86e-08	FBP1
Solyc09g090300.3	dCTP pyrophosphatase 1-like isoform X1	0.001	0.41	410	0.00280281	Dctpp1
MSTRG.14219	uncharacterized protein LOC107058212	0.001	0.406667	406.667	0.00735178	--
Solyc02g090210.3	GDSL esterase/lipase At2g23540	0.001	0.403333	403.333	0.000110086	At2g23540
Solyc09g089680.4	1-aminocyclopropane-1-carboxylate oxidase homolog	0.001	0.396667	396.667	0.000966508	ACO3
Solyc12g150108.1	zinc finger BED domain-containing protein RICESLEEPER 2-like, partial	0.0166667	5.83333	350	2.6e-12	--
Solyc09g005610.4	transcription factor TGA2.3-like	0.001	0.343333	343.333	0.00460984	DOGL4
Solyc03g034240.4	protein ABA DEFICIENT 4, chloroplastic-like isoform X1	0.001	0.316667	316.667	0.0111444	ABA4
Solyc04g007290.4	uncharacterized protein LOC101250495 isoform X1	0.001	0.313333	313.333	5.62e-05	--
Solyc06g076800.3	cytochrome P450 86A1	0.001	0.306667	306.667	0.0002519	CYP86A1
Solyc03g098790.3	cathepsin D inhibitor protein precursor	0.09	27.4333	304.815	3.98e-21	CDI
Solyc12g027730.2	probable myosin-binding protein 5 isoform X1	0.001	0.3	300	0.00163817	MYOB5
Solyc06g065430.3	beta-amyrin 28-oxidase-like	0.001	0.29	290	0.00132128	CYP716A15
Solyc04g007000.2	AP2/ERF and B3 domain-containing transcription factor RAV1	0.0166667	4.76667	286	1.43e-06	RAV1
Solyc03g115960.3	GDSL esterase/lipase At1g74460	0.001	0.28	280	0.00275223	At1g74460
Solyc05g053970.2	vacuolar amino acid transporter 1 isoform X1	0.001	0.276667	276.667	0.00435543	AVT1I
Solyc01g106920.4	nucleobase-ascorbate transporter 4	0.001	0.273333	273.333	0.000599986	NAT4
Solyc04g016210.4	zeatin O-xylosyltransferase-like	0.001	0.25	250	0.00305715	ZOX1
Solyc06g075970.4	uncharacterized protein LOC101251992	0.001	0.23	230	0.000532205	--
Solyc04g011600.4	glycerol-3-phosphate acyltransferase 5-like	0.001	0.226667	226.667	0.0049471	GPAT5
Solyc01g059965.1	glucan endo-1,3-beta-glucosidase B precursor	0.113333	21.9333	193.529	6.83e-09	GLUB2
Solyc06g048860.3	laccase-12-like	0.001	0.19	190	0.00461658	LAC5
Solyc05g015750.3	MADS-box protein 5	0.123333	16.87	136.784	1.33e-12	FBP2
Solyc02g089200.4	MADS-box protein	0.126667	17.3233	136.763	8.35e-11	--
MSTRG.10557	unknown	0.0333333	4.24667	127.4	8.42e-08	--
Solyc03g098795.1	proteinase inhibitor type-2 P303.51-like isoform X2	0.333333	39.3433	118.03	3.9e-12	PIN2T
Solyc08g080670.1	PR5-like protein precursor	0.283333	33.2967	117.518	0.000137501	OLPA
Solyc04g081000.3	DEFICIENS	0.116667	12.8467	110.114	1.14e-08	PMADS1
Solyc01g111270.3	Armadillo repeat only 1	0.001	0.106667	106.667	0.0116415	--
Solyc04g081700.3	unknown	0.0733333	7.53333	102.727	9.86e-10	--
Solyc09g064750.2	unknown	0.0366667	3.29667	89.9091	8.56e-07	--
Solyc08g080660.1	pathogenesis-related protein PR-5 precursor	0.436667	38.7833	88.8168	6.26e-07	OLPA
Solyc06g005310.3	transcription factor MYB48-like	0.02	1.62667	81.3333	3.38e-06	MYB48
Solyc09g064273.1	uncharacterized protein LOC101253719 isoform X4	0.0133333	1.05667	79.25	2.5e-06	--
Solyc03g043860.2	nudix hydrolase 1-like	0.03	2.36667	78.8889	5.42e-06	NUDT1
Solyc07g007250.4	metallocarboxypeptidase inhibitor precursor	0.183333	13.5533	73.9273	2.58e-07	--
Solyc03g008015.1	ferric reduction oxidase 4	0.0266667	1.89667	71.125	0.000558365	FRO4
Solyc08g077330.3	expansin-like B1	0.116667	8.24333	70.6571	4.13e-06	EXLB1
Solyc11g067000.3	pleiotropic drug resistance protein 2	0.00333333	0.223333	67	8.72e-05	PDR2
Solyc01g006290.4	unknown	0.366667	19.77	53.9182	9.7e-62	-
Solyc01g087840.3	serine protease precursor	0.00666667	0.35	52.5	0.000226305	SBT1.8
Solyc06g072620.4	bidirectional sugar transporter SWEET12	0.0166667	0.873333	52.4	6.2e-05	SWEET12
Solyc08g074970.1	phosphatidylinositol N-acetylglucosaminyltransferase subunit A	0.0133333	0.696667	52.25	8.45e-05	--
Solyc01g100490.4	nicotianamine synthase	0.143333	7.41	51.6977	1.09e-25	CHLN
Solyc09g008760.1	probable cytochrome P450 556A1	0.0266667	1.23	46.125	0.0012418	--
Solyc09g091000.4	pathogenesis-related protein STH-2	0.0466667	2.12333	45.5	6.75e-06	STH-2
Solyc10g076660.2	leucoanthocyanidin dioxygenase isoform X1	0.01	0.453333	45.3333	0.000553259	At5g05600
Solyc12g010030.3	leucine aminopeptidase, partial	0.483333	21.6367	44.7655	1.79e-07	LAPA1
Solyc06g073750.4	beta-glucosidase BoGH3B-like	0.0866667	3.69333	42.6154	0.000199751	BACOVA_02659
Solyc07g044970.1	uncharacterized protein LOC107878034 isoform X1	0.06	2.44667	40.7778	1.64e-05	--
Solyc05g056620.2	MADS-box transcription factor MADS-MC	0.2	8.08	40.4	1.3e-22	AP1C
Solyc07g017880.4	peroxidase 16	0.0166667	0.67	40.2	0.00114082	PER45
Solyc03g097610.3	bidirectional sugar transporter SWEET10	0.136667	5.32	38.9268	2.82e-19	SWEET10
Solyc04g058100.3	metallothionein-like protein type 2	0.27	9.99333	37.0123	1.22e-14	MTA
Solyc06g007180.3	asparagine synthetase	1.09333	39.3967	36.0335	5.22e-22	AS
Solyc11g022590.1	miraculin-like	10.4467	355.353	34.016	2.79e-19	KTI2
Solyc02g081670.1	DOUBLE TOP	0.03	1.01333	33.7778	2.06e-05	UFO
Solyc10g076390.2	protein BRASSINAZOLE-RESISTANT 2-like	0.0366667	1.22667	33.4545	0.00126224	BEH3
Solyc07g055470.3	cytochrome P450 CYP72A219 isoform X3	0.193333	6.43333	33.2759	1.19e-29	CYP72A15
Solyc07g150104.1	blue copper protein-like	0.0166667	0.546667	32.8	0.00139211	At2g25060
Solyc01g067440.4	monothiol glutaredoxin-S10	0.0633333	2.07667	32.7895	2.54e-05	GRXS10
Solyc10g009430.3	O-acyltransferase WSD1	0.01	0.326667	32.6667	0.0013103	WSD1
Solyc10g080410.3	transcription factor TGA2.2-like isoform X1	0.0133333	0.416667	31.25	0.00191527	TGA10
Solyc03g123580.4	uncharacterized protein LOC101247199	0.03	0.936667	31.2222	0.00203356	--
Solyc04g040130.1	delta(12)-fatty-acid desaturase FAD2-like	0.0166667	0.52	31.2	0.00571774	FAD2
MSTRG.14328	unknown	0.0566667	1.75	30.8824	7.57e-05	--
Solyc12g038510.2	MADS-box protein CMB1-like	0.136667	4.21333	30.8293	1.18e-11	J2
Solyc04g072000.4	endochitinase EP3	0.0333333	1.02333	30.7	0.000381921	EP3
MSTRG.1847	linoleate 9S-lipoxygenase-like	0.0866667	2.60333	30.0385	0.00600592	LOX1.5
Solyc04g054950.3	tropinone reductase homolog	0.08	2.34667	29.3333	0.00527654	TR1
Solyc01g006300.3	peroxidase precursor	0.11	3.19333	29.0303	1.11e-13	PER53
Solyc08g081620.4	unknown	0.0733333	2.12333	28.9545	1.23e-12	-
Solyc09g097960.3	aldo-keto reductases superfamily protein	0.0166667	0.47	28.2	0.0074822	At1g60710
Solyc06g075050.2	bifunctional monodehydroascorbate reductase and carbonic anhydrase nectarin-3-like	0.116667	3.19	27.3429	0.00120623	NEC3
Solyc01g106620.2	PR1 protein precursor	1.30333	35.3	27.0844	2.11e-07	PR1B1
Solyc03g098480.1	uncharacterized protein LOC107013744	0.02	0.53	26.5	0.00317261	--
Solyc04g009860.4	1-aminocyclopropane-1-carboxylate oxidase homolog 1	0.17	4.47	26.2941	3.48e-21	At1g06620
Solyc08g079860.2	subtilisin-like protease precursor	0.0533333	1.39667	26.1875	1.23e-10	SBT1.7
Solyc11g006910.3	ferredoxin, root R-B2-like	0.0533333	1.39667	26.1875	0.00399627	FD3
MSTRG.12954	NAD(P)H dehydrogenase (quinone) FQR1-like	0.09	2.35	26.1111	0.000170633	--
Solyc02g088270.3	uncharacterized protein LOC101248932	0.0133333	0.346667	26	0.0036937	--
Solyc01g100440.3	uncharacterized protein LOC104644784 isoform X1	0.203333	5.20667	25.6066	1.52e-06	--
Solyc12g010020.3	leucine aminopeptidase 1, chloroplastic	1.98	50.4133	25.4613	7.98e-10	LAPA1
Solyc08g068690.1	tyramine N-feruloyltransferase 4/11-like	0.0833333	2.07667	24.92	1.21e-05	THT4
Solyc03g117250.4	Hop-interacting protein THI116	0.823333	20.3133	24.6721	4.26e-81	FLOT2
Solyc12g008900.2	cytokinin dehydrogenase 3 isoform X1	0.163333	4.02667	24.6531	0.000247901	CKX3
MSTRG.17508	putative glycine-rich cell wall structural protein 1, partial	0.223333	5.48667	24.5672	2.44e-08	--
Solyc05g021390.4	beta-amyrin 28-oxidase	0.0133333	0.326667	24.5	0.0028773	CYP716A15
Solyc06g059970.4	TPI	0.54	13.2233	24.4877	1.02e-06	PMADS2
Solyc04g056713.1	putative glycerol-3-phosphate transporter 1 isoform X1	0.0433333	1.05667	24.3846	3.82e-06	ALDH2B7
Solyc01g094910.3	ferric-chelate reductase	0.0166667	0.403333	24.2	0.000234333	FRO2
Solyc06g075660.4	transcription factor MYB48-like	0.0666667	1.61	24.15	2.13e-05	MYB48
Solyc10g017990.2	cytokinin dehydrogenase 3	0.0233333	0.563333	24.1429	0.000483689	CKX3
Solyc06g082240.2	laccase-3-like	0.05	1.19	23.8	1.28e-06	LAC3
Solyc03g083480.4	LEAF RUST 10 DISEASE-RESISTANCE LOCUS RECEPTOR-LIKE PROTEIN KINASE-like 2.1	0.0666667	1.55333	23.3	6.27e-07	--
Solyc01g109140.3	9-divinyl ether synthase	0.0233333	0.533333	22.8571	0.00252705	DES
Solyc11g010130.3	serine/threonine-protein kinase SAPK2	0.0766667	1.74333	22.7391	4.68e-07	SAPK2
Solyc09g090080.1	phosphate transporter 3	0.0233333	0.526667	22.5714	0.000937263	PHT1-4
Solyc08g079200.1	14 kDa proline-rich protein DC2.15-like	0.39	8.78667	22.5299	8.83e-12	At4g12500
Solyc02g062710.1	uncharacterized acetyltransferase At3g50280-like	0.0133333	0.293333	22	0.00973188	At3g50280
Solyc06g006110.3	vacuolar cation/proton exchanger 3-like	0.543333	11.93	21.9571	9.15e-45	CAX3
Solyc08g006470.4	cytoplasmic 60S subunit biogenesis factor REI1 homolog 1	0.0166667	0.36	21.6	0.0101584	REIL2
Solyc04g071083.1	extensin-3-like isoform X1	0.213333	4.60667	21.5938	3.36e-05	--
Solyc07g032490.3	protein NRT1/ PTR FAMILY 6.2	0.21	4.49333	21.3968	3.95e-29	NPF6.2
Solyc09g072770.1	tetra-peptide repeat homeobox protein 1-like isoform X1	1.16667	24.5867	21.0743	1.17e-09	--
Solyc06g059990.4	dimethylallylcistransferase, chloroplastic-like	0.15	3.15667	21.0444	1.93e-10	NDPS1
Solyc04g077220.3	homeobox-leucine zipper protein HAT22-like	0.0166667	0.35	21	0.00974261	HAT22
Solyc03g005280.4	aspartic proteinase A1	0.2	4.15667	20.7833	5.19e-23	APA1
Solyc06g068040.3	probable polygalacturonase At1g80170	0.196667	4.08333	20.7627	4.09e-20	At1g80170
Solyc10g024490.2	protein NRT1/ PTR FAMILY 7.3-like	0.01	0.206667	20.6667	0.0100913	NPF7.3
Solyc02g090170.3	B3 domain-containing protein REM16-like	0.0166667	0.34	20.4	0.00610789	REM16
Solyc02g078930.3	Root cap [Corchorus olitorius]	0.02	0.406667	20.3333	0.0092798	--
Solyc09g082810.3	glycine-rich protein isoform X1	0.483333	9.76	20.1931	3.19e-06	--
Solyc07g049530.3	1-aminocyclopropane-1-carboxylate oxidase 1	0.476667	9.54667	20.028	0.00201503	ACO1
Solyc02g085400.3	uncharacterized protein LOC101255155	0.283333	5.46667	19.2941	6.65e-29	At2g25737
Solyc02g077590.1	homeobox-leucine zipper protein ATHB-52-like	0.18	3.46	19.2222	1.39e-05	ATHB-52
Solyc08g013740.4	probable methyltransferase PMT18	0.0266667	0.51	19.125	0.000124541	At1g33170
Solyc03g119810.1	uncharacterized protein LOC101258448	0.13	2.44667	18.8205	0.000124577	--
Solyc04g050010.2	LOB domain-containing protein 1-like	0.0766667	1.44	18.7826	0.00159178	LBD1
Solyc08g006740.3	aromatic amino acid decarboxylase 2	0.02	0.37	18.5	0.00362123	HDC
Solyc02g076980.5.1	cysteine protease precursor	0.0266667	0.483333	18.125	0.00311151	SAG12
Solyc07g008590.1	LRR receptor-like serine/threonine-protein kinase GSO1	0.00666667	0.12	18	0.0115805	EIX2
Solyc10g007270.4	anther-specific protein LAT52 precursor	0.05	0.893333	17.8667	0.00194079	LAT52
Solyc04g016000.3	heat stress transcription factor B-3	0.03	0.53	17.6667	0.00348265	HSFB3
Solyc09g008670.3	threonine dehydratase biosynthetic, chloroplastic	0.176667	3.11667	17.6415	7.02e-17	TD
Solyc08g080640.2	protein NP24 precursor	2.23	39.3167	17.6308	2.24e-05	AP24
Solyc09g082760.3	cyprosin	1.76333	30.8467	17.4934	3.43e-90	Os05g0567100
Solyc07g016215.1	organ-specific protein S2-like	0.123333	2.14333	17.3784	2.54e-06	--
Solyc01g105767.1	proteoglycan 4-like	0.0366667	0.63	17.1818	0.00205379	--
Solyc03g117860.3	probable E3 ubiquitin-protein ligase RNF217	0.283333	4.84667	17.1059	0.00547404	--
Solyc09g150140.1	RNase H family protein	0.0466667	0.79	16.9286	0.000263949	--
Solyc09g075920.1	G-type lectin S-receptor-like serine/threonine-protein kinase RLK1	0.0233333	0.39	16.7143	0.000647658	LECRK1
Solyc08g079890.2	subtilisin-like protease SBT1.7	0.18	2.99333	16.6296	8.09e-21	SBT1.7
Solyc08g016270.3	LRR receptor-like serine/threonine-protein kinase GSO1 isoform X1	0.0266667	0.443333	16.625	4.58e-05	RLP13
Solyc04g079480.2	serpin-ZX-like	0.08	1.32667	16.5833	4.13e-08	At1g47710
Solyc06g072350.3	CASP-like protein 4D1	7.85333	129.433	16.4813	4.49e-137	Os11g0549625
Solyc09g072690.1	cation/calcium exchanger 1	0.16	2.63667	16.4792	4.59e-15	CCX1
Solyc07g006570.4	ribonuclease 3-like	2.26667	37.2233	16.4221	6.38e-15	--
Solyc08g080630.4	ethylene-responsive proteinase inhibitor 1 precursor	0.0666667	1.09	16.35	2.6e-05	TIMPA
Solyc01g087820.2	subtilisin-like protease 4B	0.0366667	0.596667	16.2727	8.41e-05	SBT1.9
Solyc03g006700.3	suberization-associated anionic peroxidase 2-like	0.106667	1.73	16.2187	3.49e-07	TAP2
Solyc11g011180.3	probable LRR receptor-like serine/threonine-protein kinase At4g36180 isoform X1	0.02	0.323333	16.1667	0.000345204	RLP14
Solyc08g076970.3	N2-acetylornithine deacetylase	1.37667	22	15.9806	7.14e-79	At4g17830
Solyc02g084410.3	lactoylglutathione lyase-like	2.46	39.1267	15.9051	6.53e-83	--
Solyc04g074350.3	7-deoxyloganetin glucosyltransferase-like	0.0566667	0.873333	15.4118	6.5e-06	UGT85A24
Solyc03g079880.4	xylem sap protein 10 kDa precursor	1.26	19.29	15.3095	2.25e-23	--
Solyc06g075520.3	glutathione S-transferase DHAR2-like	0.353333	5.39333	15.2642	1.9e-12	DHAR2
Solyc10g079870.3	cytokinin oxidase/dehydrogenase-like 7 precursor	0.0233333	0.346667	14.8571	0.00575051	CKX1
MSTRG.16631	proteinase inhibitor I-B	0.906667	13.4033	14.7831	1.48e-11	PIIF
Solyc09g007010.1	pathogenesis-related leaf protein 4 precursor	0.163333	2.38667	14.6122	0.000749555	PR1B1
Solyc03g059425.1	serine/threonine-protein phosphatase 7 long form homolog	0.05	0.726667	14.5333	0.00522663	--
Solyc01g017600.3	transmembrane protein 45B-like	0.613333	8.81	14.3641	4.73e-28	--
Solyc02g150109.1	uncharacterized protein LOC101266775 isoform X1	0.103333	1.48	14.3226	3.32e-07	--
Solyc01g065700.3	probable protein phosphatase 2C 34	0.303333	4.34333	14.3187	5.63e-17	At3g05640
Solyc08g076880.3	uncharacterized protein LOC101244894	1.19333	16.66	13.9609	8.12e-29	--
Solyc02g077420.3	phospholipase A1-II 1	0.203333	2.82333	13.8852	1.54e-10	OsI_03083
Solyc10g075090.3	non-specific lipid-transfer protein 2 precursor	1.43	19.3433	13.5268	1.24e-18	LE16
Solyc07g051950.3	S-type anion channel SLAH1-like	0.0733333	0.99	13.5	0.000323074	SLAH1
Solyc07g063690.1	calcium-binding protein PBP1	0.283333	3.81	13.4471	2.2e-05	PBP1
Solyc03g093370.2	protein DYAD-like	0.0566667	0.75	13.2353	0.000226861	DYAD
Solyc03g119770.4	TCP transcription factor BRC1A	0.126667	1.65667	13.0789	1.59e-05	TCP12
Solyc01g105310.3	metacaspase 2	0.456667	5.91333	12.9489	1.89e-21	AMC3
Solyc01g150176.1	snakin-2 precursor	2.92	37.77	12.9349	1.32e-40	SN2
Solyc09g014740.3	wall-associated receptor kinase 2-like	0.05	0.643333	12.8667	2.71e-06	WAK2
Solyc07g006560.3	ribonuclease MC-like	1.7	21.8367	12.8451	1.57e-39	--
Solyc09g083360.3	transcription factor bHLH92	0.04	0.513333	12.8333	0.0076714	--
Solyc07g043250.1	VQ motif-containing protein 22	0.16	2.03333	12.7083	0.000622021	VQ22
Solyc02g014860.3	Chaperone protein DnaJ, partial	0.65	8.03333	12.359	2.36e-29	DJC76
Solyc09g092500.1	crocetin glucosyltransferase, chloroplastic-like	0.08	0.986667	12.3333	2.86e-05	UGT75L6
Solyc03g082550.3	homeobox-leucine zipper protein ATHB-7-like	0.05	0.61	12.2	0.00422746	ATHB-12
Solyc11g018774.1	lignin-forming anionic peroxidase	0.0733333	0.883333	12.0455	0.0097874	PER5
Solyc12g005300.2	chlorophyllase-2, chloroplastic	1.22	14.55	11.9262	6.81e-42	CLH2
Solyc06g072845.1	uncharacterized protein LOC101260734	0.293333	3.48667	11.8864	5.11e-08	At5g17165
Solyc05g051200.1	ethylene-responsive transcription factor 1	0.26	3.09	11.8846	3.88e-05	ERF1B
MSTRG.13119	NAD(P)H dehydrogenase (quinone) FQR1-like	0.23	2.7	11.7391	2.54e-08	--
MSTRG.7578	unknown	0.593333	6.95	11.7135	5.33e-08	--
Solyc04g005320.3	MADS-box protein CMB1 isoform X1	0.32	3.72333	11.6354	3.84e-08	Solyc04g005320
Solyc01g080480.4	DNAse I-like superfamily protein	0.0433333	0.5	11.5385	0.000920369	--
Solyc10g005390.4	linalool/nerolidol synthase	0.03	0.343333	11.4444	0.00645606	TPS4
Solyc09g084490.4	wound-induced proteinase inhibitor 1-like	3.28	37.48	11.4268	8.68e-08	PIIF
Solyc02g070180.3	cannabidiolic acid synthase	0.12	1.36667	11.3889	1.57e-07	At5g44440
Solyc09g011870.3	arogenate dehydrogenase 2, chloroplastic-like	0.0666667	0.756667	11.35	0.00627671	TYRAAT2
Solyc12g087860.3	E3 ubiquitin-protein ligase ATL6-like	0.0666667	0.75	11.25	0.00160159	ATL6
Solyc02g090490.3	patatin-like protein 3	0.98	10.9733	11.1973	2.81e-07	PLP3
Solyc11g018800.3	lignin-forming anionic peroxidase	0.06	0.666667	11.1111	0.00985323	PER5
Solyc08g079880.2	serine protease precursor	0.11	1.22	11.0909	3.44e-09	SBT1.2
Solyc03g113210.3	mitochondrial outer membrane protein porin of 36 kDa-like	1.21667	13.2467	10.8877	2.57e-23	POR1
Solyc12g088830.3	protein WEAK CHLOROPLAST MOVEMENT UNDER BLUE LIGHT 1-like isoform X1	0.0633333	0.686667	10.8421	1.11e-06	WEB1
Solyc01g088410.3	protein ECERIFERUM 1-like	0.0866667	0.93	10.7308	0.00327182	CER1
Solyc12g100030.2	receptor like protein 30-like	0.0733333	0.783333	10.6818	5.54e-07	CF-9
Solyc04g040180.3	Methyltransf_11 domain-containing protein	0.51	5.42667	10.6405	0.000193026	--
Solyc03g098720.3	kunitz-type serine protease inhibitor DrTI-like	0.493333	5.20667	10.5541	5.94e-07	--
Solyc05g007770.3	NAC transcription factor family protein	0.09	0.94	10.4444	0.000441809	NAC029
Solyc07g053130.4	G-type lectin S-receptor-like serine/threonine-protein kinase At4g03230	0.0333333	0.346667	10.4	0.000467031	At4g03230
Solyc02g021067.1	RNase H family protein	0.163333	1.69333	10.3673	7.2e-05	--
Solyc08g077370.4	probable purine permease 11	0.133333	1.38	10.35	1.17e-05	PUP11
Solyc04g012010.3	late blight resistance protein Rpi-amr3	0.04	0.413333	10.3333	0.000170887	R1A
Solyc06g076160.4	cytochrome P450 71A9-like	0.0666667	0.686667	10.3	0.00111673	CYP71A9
Solyc07g055920.4	TAGL1 transcription factor	0.0966667	0.993333	10.2759	0.00202165	AG2
Solyc06g072230.1	miraculin-like	0.506667	5.19333	10.25	1.52e-07	KTI2
Solyc05g008950.4	LEAF RUST 10 DISEASE-RESISTANCE LOCUS RECEPTOR-LIKE PROTEIN KINASE-like 1.1 isoform X2	0.103333	1.05333	10.1935	1e-08	LRK10L-1.1
Solyc10g055800.2	endochitinase 4	12.43	126.607	10.1856	1.73e-08	CHTB3
Solyc02g086820.3	carbonic anhydrase isoform 1	12.63	128.56	10.1789	2.97e-21	BCA1
Solyc12g006050.2	protein NRT1/ PTR FAMILY 6.4	1.66667	16.68	10.008	6.01e-11	NPF6.4
Solyc03g115920.3	probable E3 ubiquitin-protein ligase RNF217	0.183333	1.80333	9.83636	2.82e-05	--
Solyc01g109470.3	BURP domain protein USPL1-like	0.37	3.63667	9.82883	1.6e-10	USPL1
Solyc07g018190.4	unknown	0.0233333	0.226667	9.71429	0.0043418	-
MSTRG.2807	agamous-like MADS-box protein AGL104	0.0933333	0.903333	9.67857	0.00539425	--
Solyc09g066150.2	cytochrome P450 94A1-like	0.106667	1.02667	9.625	5.59e-05	CYP94A1
Solyc11g011330.2	8-hydroxygeraniol dehydrogenase-like	0.103333	0.993333	9.6129	0.00140355	10HGO
Solyc07g042510.3	BI1-like protein isoform X2	0.356667	3.33	9.33645	1.75e-08	LFG5
Solyc01g110500.3	clathrin interactor 1	0.09	0.836667	9.2963	0.000633512	EPSIN1
Solyc12g006020.1	probable leucine-rich repeat receptor-like protein kinase At5g63930	0.2	1.85667	9.28333	2.84e-12	HCR9-0
Solyc02g072540.3	CBL-interacting serine/threonine-protein kinase 20	0.273333	2.53	9.2561	2.62e-14	CIPK5
Solyc11g066250.2	serine carboxypeptidase-like	0.143333	1.32333	9.23256	2.72e-06	SCPL48
Solyc09g009520.3	uncharacterized protein LOC101260854	0.07	0.643333	9.19048	0.00150027	--
Solyc07g008620.1	EIX receptor 1 precursor	0.0266667	0.243333	9.125	0.0107434	EIX1
Solyc11g007410.3	rust resistance kinase Lr10-like	0.57	5.14667	9.02924	8.54e-25	LRK10
Solyc08g080650.3	osmotin-like protein TPM-1 precursor	2.15333	19.2467	8.93808	0.000402653	TPM-1
Solyc03g083470.3	rust resistance kinase Lr10-like	0.116667	1.04	8.91429	2.41e-06	LRK10
Solyc07g009380.4	xyloglucan endotransglycosylase LeXET2 precursor	1.46	12.9667	8.88128	4.74e-35	XTH25
Solyc12g099790.3	calcium-dependent protein kinase 17-like	0.0733333	0.65	8.86364	0.000997539	CPK17
Solyc10g055810.2	basic 30 kDa endochitinase precursor	13.5867	119.3	8.78067	4.96e-07	CHI9
Solyc08g081520.1	uncharacterized protein LOC101246948	0.0666667	0.583333	8.75	0.00435922	--
Solyc12g010570.1	tetraspanin-8-like	0.116667	1.02	8.74286	0.00442871	TET7
Solyc01g081060.4	xyloglucan endotransglucosylase-hydrolase XTH5 precursor	0.47	4.10333	8.7305	1.8e-17	XTH30
Solyc01g150156.1	nuclear pore complex protein NUP98B-like isoform X1	0.176667	1.54	8.71698	7.12e-06	--
Solyc09g014940.3	wound-induced protein 1	0.236667	2.03667	8.60563	0.00201429	--
Solyc07g006380.3	defensin-like protein precursor	42.0233	354.773	8.44229	5.89e-30	FST
Solyc02g090340.2	geraniol 8-hydroxylase-like	0.613333	5.14333	8.38587	9.41e-16	CYP76B6
Solyc11g011340.2	8-hydroxygeraniol dehydrogenase	0.09	0.753333	8.37037	0.00108634	10HGO
Solyc02g086456.1	titin isoform X3	0.15	1.25333	8.35556	0.00582794	--
Solyc01g087800.2	subtilisin-like protease SBT1.9	1.37	11.3633	8.2944	6.99e-29	SBT1.9
Solyc06g033850.3	dehydration-responsive element-binding protein 2D-like	0.313333	2.59667	8.28723	9.55e-06	--
Solyc02g082920.4	acidic 26 kDa endochitinase precursor	1.00333	8.29667	8.2691	5.31e-12	CHI3
Solyc07g061720.3	gibberellin 2-oxidase	0.24	1.97667	8.23611	2.38e-07	GA2OX1
Solyc04g005555.1	uncharacterized protein LOC101249814	0.263333	2.16667	8.22785	2.84e-05	--
Solyc12g044190.3	probable disease resistance protein At1g61300	0.0466667	0.383333	8.21429	0.000117771	At4g27190
Solyc04g079470.3	serpin-ZX-like isoform X2	0.0866667	0.703333	8.11538	0.000377472	At1g47710
Solyc12g044260.2	hydroxyphenylpyruvate reductase-like	0.336667	2.70667	8.0396	5.35e-07	HPPR
Solyc04g008210.2	probable xyloglucan endotransglucosylase/hydrolase protein 27 precursor	0.546667	4.37333	8	2.9e-11	XTH27
Solyc06g005330.3	transcription factor MYB48-like	0.196667	1.56667	7.9661	0.000149204	MYB48
Solyc07g064600.3	inducible plastid-lipid associated protein	2.89667	23.0567	7.95972	6.89e-23	RIDA
Solyc07g061730.3	gibberellin 2-oxidase	0.34	2.68	7.88235	1.67e-08	GA2OX1
Solyc01g010480.3	protein TWIN LOV 1-like isoform X1	0.5	3.93667	7.87333	1.22e-18	TLP1
Solyc09g075940.3	primary amine oxidase-like	0.273333	2.15	7.86585	1.93e-10	AO1
Solyc05g008210.4	uncharacterized protein At1g66480-like	0.206667	1.62333	7.85484	4.39e-05	At1g66480
Solyc07g005370.4	S-norcoclaurine synthase 1-like	1.34333	10.4633	7.78908	6.45e-19	NCS1
Solyc01g007980.4	cysteine-rich receptor-like protein kinase 2 isoform X1	0.61	4.73667	7.76503	1.41e-15	CRK2
Solyc11g012200.3	acyl-CoA--sterol O-acyltransferase 1-like	0.13	1.00667	7.74359	0.000481814	ASAT1
Solyc03g098710.1	cysteine protease inhibitor 8-like	1.46667	11.28	7.69091	6.11e-09	--
Solyc02g062960.4	homeobox-leucine zipper protein ATHB-40-like	0.596667	4.56667	7.65363	4.47e-11	ATHB-21
Solyc12g056160.2	cation/H(+) antiporter 18	0.05	0.38	7.6	0.00189137	CHX18
Solyc03g116700.4	cucumber peeling cupredoxin-like	0.416667	3.16	7.584	1.99e-05	--
Solyc12g006000.1	clathrin coat assembly protein AP180-like	0.08	0.603333	7.54167	0.000441254	AP180
Solyc05g015780.1	unknown	0.313333	2.35	7.5	1.26e-06	--
Solyc02g079480.1	tetrahydrocannabinolic acid synthase-like	0.06	0.45	7.5	0.00417526	FAD-OXR
Solyc06g069430.3	agamous-like MADS-box protein AGL8 homolog	1.19667	8.93667	7.46797	8.41e-23	SCM1
Solyc03g082945.1	uncharacterized protein LOC101263194	3.27	24.3233	7.43833	2.58e-15	--
Solyc01g087150.3	protein DETOXIFICATION 43	0.823333	6.11333	7.4251	7.91e-14	DTX42
Solyc08g076080.3	probable xyloglucan endotransglucosylase/hydrolase protein 30	0.1	0.74	7.4	0.00112076	XTH30
Solyc10g007280.4	AAA-ATPase At3g50940-like	0.253333	1.87	7.38158	4.03e-07	HSR4
Solyc08g076620.1	basic 7S globulin-like	0.136667	1.00667	7.36585	0.000140276	BG
Solyc08g077080.1	glycoalkaloid metabolism 3	0.11	0.81	7.36364	0.00795778	GT7
Solyc02g036350.3	1-aminocyclopropane-1-carboxylate oxidase	9.49667	67.4667	7.10425	1.27e-10	ACO
Solyc06g066420.4	suppressor protein SRP40-like isoform X1	0.326667	2.32	7.10204	7.73e-05	--
Solyc09g009490.4	protein ABSCISIC ACID-INSENSITIVE 5 isoform X1	0.133333	0.946667	7.1	0.000675441	ABI5
Solyc03g150138.1	serine/threonine-protein phosphatase 7 long form homolog	0.103333	0.733333	7.09677	0.00150415	MAIL3
Solyc06g066590.4	protein PLANT CADMIUM RESISTANCE 8 isoform X1	0.12	0.846667	7.05556	0.00597655	PCR8
Solyc04g074470.1	protein EXORDIUM-like 2	0.42	2.96	7.04762	4.14e-08	EXL2
Solyc03g005480.4	WAT1-related protein At2g39510	0.09	0.633333	7.03704	0.00134239	At2g39510
Solyc02g086454.1	titin isoform X8	0.136667	0.96	7.02439	3.26e-06	--
Solyc08g068870.3	aspartate protease family protein precursor	0.136667	0.96	7.02439	0.00031467	AED1
Solyc07g006230.1	glycine-rich cell wall structural protein 2-like	1.18667	8.31333	7.00562	7.74e-08	--
Solyc02g082070.4	premnaspirodiene oxygenase	0.156667	1.09333	6.97872	5.14e-07	CYP71D55
Solyc01g005680.4	cytokinin riboside 5'-monophosphate phosphoribohydrolase LOG8	0.303333	2.11333	6.96703	4.82e-06	LOG8
Solyc06g075675.1	uncharacterized protein LOC101253719 isoform X3	0.396667	2.71	6.83193	2.99e-18	--
Solyc01g005720.3	receptor-like protein 12	0.14	0.953333	6.80952	5.94e-06	HCR9-0
Solyc12g094380.2	uncharacterized protein LOC101254074	6.81667	46.2633	6.7868	1.58e-37	--
Solyc03g097870.4	bidirectional sugar transporter N3	0.64	4.34333	6.78646	7.56e-11	SWEET11
Solyc05g013630.1	protein kreg-1	7.62	51.3933	6.74453	7.91e-06	--
Solyc06g062370.4	acid phosphatase 1	12.72	85.79	6.7445	6.47e-17	APS1
Solyc03g020030.3	proteinase inhibitor type-2-like	20.3033	136.267	6.71154	9.33e-07	CEVI57
Solyc01g096880.4	protein NRT1/ PTR FAMILY 6.2	4.91667	32.9633	6.70441	1.36e-43	NPF6.2
Solyc10g083690.3	cytochrome P450 76A2-like	0.156667	1.05	6.70213	0.00490904	CYP76A2
Solyc09g098510.3	extensin-2	6.81667	45.66	6.69829	1.08e-09	--
Solyc02g086458.1	titin isoform X2	1.13333	7.57333	6.68235	1.96e-61	--
Solyc12g096770.1	acetyl-CoA-benzylalcohol acetyltransferase-like	1.86667	12.46	6.675	4.46e-19	BEAT
Solyc07g064100.1	Potassium/sodium hyperpolarization-activated cyclic nucleotide-gated channel 1	0.67	4.46667	6.66667	3.55e-05	--
Solyc02g065600.3	protein trichome birefringence-like 19	0.243333	1.60333	6.58904	1.16e-05	TBL19
Solyc01g096750.1	Argonaute 4D	0.526667	3.46667	6.58228	0.00561402	AGO9
Solyc09g089730.3	1-aminocyclopropane-1-carboxylate oxidase homolog	0.876667	5.76667	6.57795	7.3e-14	ACO3
Solyc10g008270.3	transcription factor bHLH120-like	0.333333	2.18667	6.56	3.81e-06	--
Solyc05g053180.3	uncharacterized protein LOC108944547	0.223333	1.45667	6.52239	0.00998363	--
Solyc03g026230.1	protein DETOXIFICATION 49	0.266667	1.73667	6.5125	1.63e-06	DTX49
Solyc01g091170.3	arginase 2	3.51	22.6167	6.44349	9.7e-06	ARGAH1
Solyc01g079130.2	polygalacturonase At1g48100	0.203333	1.31	6.44262	0.000139476	At1g48100
Solyc02g063170.3	protein ABA DEFICIENT 4, chloroplastic-like isoform X1	0.49	3.14	6.40816	1.47e-07	ABA4
Solyc12g089330.2	synaptotagmin-1 isoform X1	1.81667	11.6133	6.39266	1.05e-21	SYT1
Solyc09g075820.3	hexose transporter protein	0.586667	3.74	6.375	1.29e-07	STP13
Solyc02g073580.1	transcription factor TGA2.3	7.96333	50.4533	6.33571	0.00136023	DOGL4
Solyc08g078330.4	2-oxoglutarate-Fe(II) type oxidoreductase-like isoform X2	0.213333	1.34667	6.3125	0.000385475	FLS1
Solyc12g042460.2	4-coumarate--CoA ligase-like	0.0966667	0.606667	6.27586	0.00166763	4CL2
Solyc04g058110.3	G-type lectin S-receptor-like serine/threonine-protein kinase At1g11330 isoform X1	0.0533333	0.33	6.1875	0.0041218	At1g11330
Solyc01g097240.3	pathogenesis-related protein P2 precursor	0.366667	2.26333	6.17273	2.62e-05	WIN2
Solyc08g068390.3	peroxisomal fatty acid beta-oxidation multifunctional protein AIM1-like	0.53	3.26	6.15094	7.28e-16	AIM1
Solyc06g053220.3	homeobox-leucine zipper protein ATHB-12-like	0.386667	2.37667	6.14655	3.65e-06	ATHB-7
Solyc03g114840.3	MADS-box protein 1	0.856667	5.22	6.09339	1.75e-07	EJ2
Solyc01g098770.1	basic 7S globulin-like	0.196667	1.19333	6.0678	6.55e-05	BG
Solyc03g113250.4	protein NRT1/ PTR FAMILY 4.6	0.553333	3.31	5.98193	7.58e-13	NPF4.6
Solyc02g090350.4	geraniol 8-hydroxylase	0.34	2.03333	5.98039	7.26e-07	CYP76B6
Solyc10g075110.2	non-specific lipid-transfer protein 1 precursor	6.46667	38.5467	5.96082	6.88e-06	TSW12
Solyc01g105070.3	peroxidase	0.223333	1.33	5.95522	0.000208844	poxN1
Solyc12g006630.2	Dynein light chain, type 1/2 cardunculus]	0.136667	0.813333	5.95122	0.00805636	dlcB
Solyc06g069070.1	non-specific lipid-transfer protein 2-like	0.89	5.29	5.94382	0.000133581	--
Solyc06g076870.4	60S acidic ribosomal protein P0-like	2.07667	12.2733	5.91011	0.00472926	RPP0A
Solyc08g082120.2	hornerin-like	13.44	79.2567	5.89707	2.19e-45	--
Solyc04g009850.4	1-aminocyclopropane-1-carboxylate oxidase homolog 1-like	0.276667	1.62	5.85542	9.63e-06	At1g06620
Solyc04g081810.4	CO(2)-response secreted protease	0.71	4.15333	5.84977	3.01e-19	CRSP
Solyc11g010290.2	dicarboxylate transporter 2.1, chloroplastic-like	1.04667	6.09	5.81847	1.26e-17	DIT2
Solyc10g075070.3	non-specific lipid-transfer protein 2-like precursor	8.4	48.77	5.80595	9.42e-55	LTP1
Solyc12g008500.2	receptor-like protein kinase 5	0.166667	0.963333	5.78	0.000141336	RLK5
Solyc06g008620.1	uncharacterized protein LOC101247825	0.716667	4.13	5.76279	1.35e-09	--
Solyc03g006360.3	dormancy-associated protein 1 isoform X1	10.2367	58.91	5.7548	3.1e-34	DRM1
Solyc06g060630.1	cation/H(+) antiporter 15-like	0.143333	0.823333	5.74419	5.59e-05	CHX15
Solyc01g006585.1	probable 2-oxoglutarate-dependent dioxygenase AOP1.2	0.793333	4.53667	5.71849	2.2e-09	AOP1.2
Solyc03g097840.3	mitochondrial phosphate carrier protein 3, mitochondrial	0.336667	1.91667	5.69307	0.000389004	MPT3
Solyc05g005490.4	carbonic anhydrase 2 1	3.07	17.4667	5.68947	2.63e-36	BCA2
Solyc02g086210.4	LEAF RUST 10 DISEASE-RESISTANCE LOCUS RECEPTOR-LIKE PROTEIN KINASE-like 2.1	0.1	0.563333	5.63333	0.00132369	LRK10L-2.4
Solyc01g108320.3	peroxidase 10 precursor	0.9	5.04	5.6	1.47e-09	PER10
Solyc05g006220.3	IAA-amino acid hydrolase ILR1-like 2	1.72667	9.58667	5.55212	1.12e-05	ILL2
Solyc08g005960.2	14 kDa proline-rich protein DC2.15-like	1.56	8.64667	5.54274	6.98e-08	EARLI1
Solyc01g105770.2	periaxin-like	0.246667	1.36667	5.54054	5.26e-05	--
Solyc05g009010.1	LEAF RUST 10 DISEASE-RESISTANCE LOCUS RECEPTOR-LIKE PROTEIN KINASE-like 1.1	0.28	1.55	5.53571	0.00114178	LRK10L-1.1
Solyc11g044910.2	SlArf/Xyl1 protein precursor	1.24667	6.88667	5.52406	1.92e-22	BXL1
Solyc11g021060.2	proteinase inhibitor type-2 TR8 precursor	16.8667	92.95	5.51087	8.9e-37	ARPI
Solyc04g077010.4	receptor-like protein kinase HSL1	2.29333	12.5967	5.49273	3.48e-43	CEPR1
Solyc07g017610.3	alpha-aminoadipic semialdehyde synthase	0.66	3.62333	5.4899	1.54e-15	LKR/SDH
Solyc04g150161.1	extensin-2-like	0.323333	1.76333	5.45361	0.000217882	--
Solyc06g006010.3	probable LRR receptor-like serine/threonine-protein kinase At3g47570	0.24	1.29667	5.40278	5.84e-07	XA21
Solyc06g083650.3	GDSL esterase/lipase At5g33370	1.01333	5.47333	5.40132	3.62e-15	At5g33370
Solyc02g061825.1	uncharacterized protein LOC104247567 isoform X2	0.116667	0.63	5.4	0.000103277	--
Solyc02g063230.1	probable membrane-associated kinase regulator 1	1.56667	8.44667	5.39149	4.92e-11	--
Solyc04g039980.3	disease resistance protein TAO1-like [Beta vulgaris subsp. vulgaris] [Beta vulgaris]	0.243333	1.31	5.38356	0.000151202	--
Solyc09g084470.3	wound-induced proteinase inhibitor 1 precursor	11.3	60.6867	5.3705	8.99e-48	PIIF
Solyc10g080670.2	uncharacterized protein LOC101267365	0.48	2.57667	5.36806	8.29e-06	--
Solyc02g084850.3	abscisic acid and environmental stress-inducible protein TAS14	1.96667	10.5333	5.35593	1.24e-18	TAS14
Solyc09g090900.4	3-isopropylmalate dehydratase large subunit, chloroplastic	0.273333	1.46	5.34146	8.47e-07	IIL1
Solyc06g060640.1	14 kDa proline-rich protein DC2.15	4.94333	26.39	5.3385	4.56e-19	AZI1
Solyc01g109720.3	monoacylglycerol lipase abhd6-A	0.24	1.27667	5.31944	0.000225274	--
Solyc03g082690.3	U-box domain-containing protein 43	0.146667	0.78	5.31818	4.58e-06	PUB44
Solyc02g071730.4	unknown	1.01	5.35333	5.30033	6.4e-07	-
Solyc03g119910.4	unknown	4.75667	25.21	5.29993	3.72e-31	-
Solyc04g016190.1	zeatin O-glucosyltransferase-like	0.246667	1.30667	5.2973	0.000528981	ZOX1
Solyc07g065900.3	fructose-bisphosphate aldolase, cytoplasmic isozyme 1	2.08	11.01	5.29327	6.77e-21	FBA5
Solyc01g105600.3	uncharacterized protein LOC101265869	0.193333	1.01333	5.24138	0.00481872	--
Solyc02g078690.2	serine carboxypeptidase-like 31	0.503333	2.63333	5.23179	3.15e-06	SCPL31
Solyc02g089210.4	truncated transcription factor CAULIFLOWER A	0.25	1.30667	5.22667	0.0021636	AP1
Solyc02g092580.3	peroxidase 51	1.24	6.48	5.22581	4.33e-13	PER51
Solyc06g059840.4	2-oxoisovalerate dehydrogenase subunit alpha, mitochondrial	0.286667	1.49667	5.22093	1.1e-05	At1g21400
Solyc03g043740.4	uncharacterized protein At5g65660-like	4.11667	21.48	5.21781	1.16e-23	At5g65660
Solyc07g007260.4	unknown	3.01	15.6933	5.21373	4.68e-14	-
Solyc12g006380.2	2-oxoglutarate-dependent dioxygenase	0.22	1.14667	5.21212	0.00465089	ACO3
Solyc03g007960.3	beta-carotene hydroxylase	0.57	2.96667	5.20468	5.39e-06	CA1
Solyc01g044420.4	IQ domain-containing protein IQM2-like isoform X2	0.0833333	0.433333	5.2	0.00718378	IQM2
Solyc12g099430.2	bifunctional epoxide hydrolase 2	0.413333	2.14333	5.18548	9.18e-08	ephA
Solyc03g120110.3	G-type lectin S-receptor-like serine/threonine-protein kinase CES101	0.08	0.413333	5.16667	0.00212259	CES101
Solyc01g104900.3	NAC domain-containing protein 104	0.293333	1.50667	5.13636	0.000645024	NAC104
Solyc12g094640.3	unknown	12.1767	62.52	5.13441	5.69e-87	-
Solyc03g006410.3	uncharacterized protein LOC101259314	2.92	14.99	5.13356	7.43e-17	--
Solyc01g087850.2	subtilisin-like protease precursor	2.10667	10.8133	5.13291	0.000517977	SBT1.9
Solyc04g007490.3	late blight resistance protein R1-A-like	0.283333	1.45333	5.12941	3.82e-11	R1A
Solyc06g061230.3	fruit-specific protein-like	22.8767	117.253	5.12546	4.27e-13	--
Solyc02g068415.1	RING-H2 finger protein ATL73-like	0.973333	4.98333	5.11986	8.41e-09	ATL44
Solyc12g099190.1	vacuolar invertase inhibitor	0.373333	1.90667	5.10714	0.00370563	C/VIF1
Solyc02g065220.4	geraniol 8-hydroxylase-like	0.646667	3.26333	5.04639	3.74e-11	CYP76B6
Solyc04g077390.3	G-type lectin S-receptor-like serine/threonine-protein kinase At4g27290	0.106667	0.536667	5.03125	5.92e-05	At4g27290
Solyc08g082190.3	glycine-rich cell wall structural protein 2-like	38.9233	195.623	5.02586	3.33e-50	--
Solyc01g105660.4	protein DMR6-LIKE OXYGENASE 2-like	1.70667	8.56	5.01562	1.12e-17	DLO2
Solyc10g078600.3	jacalin-related lectin 3	0.133333	0.666667	5	0.000379315	JAL3
Solyc02g090930.3	phospholipase A1-IIbeta-like	4.22667	21.0933	4.99054	1.37e-30	faeA
Solyc06g061200.1	glycine-rich protein TomR2	34.0467	169.603	4.9815	1.14e-17	--
Solyc11g007530.2	RING-H2 finger protein ATL38-like	1.36333	6.78333	4.97555	7.22e-09	ATL28
Solyc07g049655.1	benzyl alcohol O-benzoyltransferase	1.16333	5.77	4.95989	8.26e-12	HSR201
Solyc12g009800.3	bifunctional purple acid phosphatase 26	6.6	32.4767	4.92071	5.96e-08	PAP26
Solyc11g069020.3	disease resistance protein RPP13-like	0.33	1.62	4.90909	5.77e-09	R1A
Solyc04g078740.2	subtilisin-like protease SBT1.9	2.11333	10.3633	4.90379	7.59e-27	SBT1.9
Solyc11g027840.2	carboxymethylenebutenolidase homolog	2.81667	13.6233	4.83669	9.03e-19	--
Solyc10g083860.3	UDP-glycosyltransferase 73C5-like	1.05	5.05667	4.81587	7.69e-12	UGT73C5
Solyc02g094860.3	cytokinin hydroxylase-like	0.14	0.673333	4.80952	0.00245643	CYP735A2
Solyc12g010110.3	formin-like protein 13	0.173333	0.83	4.78846	1.8e-07	FH13
Solyc04g016430.3	cytokinin oxidase/dehydrogenase-like 5 precursor	0.223333	1.06667	4.77612	0.001018	CKX1
MSTRG.9222	uncharacterized protein At1g66480-like isoform X1	0.273333	1.3	4.7561	0.00536676	At1g66480
MSTRG.1709	wound-induced protein WIN1-like precursor	48.1267	228.547	4.74886	0.000407997	WIN2
Solyc08g007060.4	protein NRT1/ PTR FAMILY 7.3	1.12333	5.32333	4.73887	5.23e-20	NPF7.3
Solyc02g091000.4	uncharacterized protein LOC101266178	0.386667	1.82333	4.71552	5.07e-05	--
Solyc05g052280.3	peroxidase P7	0.583333	2.73667	4.69143	1.02e-05	PER52
Solyc08g023645.1	unknown	0.786667	3.67333	4.66949	0.000156499	--
Solyc07g055720.4	17.8 kDa class II heat shock protein	2.29667	10.72	4.66763	1.77e-15	--
Solyc09g075930.2	primary amine oxidase-like	0.353333	1.64	4.64151	5.32e-07	AO1
Solyc12g042470.2	methylecgonone reductase-like	1.10667	5.11	4.61747	9.33e-10	DMAS1
Solyc09g014280.1	uncharacterized acetyltransferase At3g50280	9.68	44.4	4.58678	1.14e-05	DCR
Solyc11g018805.1	lignin-forming anionic peroxidase	0.27	1.23333	4.5679	0.0061761	PER5
Solyc09g090980.3	pathogenesis-related protein STH-2-like	9.49333	43.36	4.56742	1.09e-26	STH-2
Solyc11g073120.2	transcription factor MYB48	0.89	4.06333	4.56554	1.31e-05	MYB48
Solyc07g014680.4	Na+ transporter [Solanum lycopersicum var. cerasiforme]	0.156667	0.713333	4.55319	0.00570783	HKT6
MSTRG.504	hypersensitive-induced response protein 1	1.65	7.48333	4.53535	5.93e-10	HIR1
MSTRG.11306	unknown	0.206667	0.936667	4.53226	0.0042201	--
Solyc01g090680.3	uncharacterized protein LOC101265167	1.44	6.52	4.52778	8.87e-13	--
Solyc11g005280.1	RING-H2 finger protein ATL78-like	0.47	2.12667	4.52482	0.00116406	ATL76
Solyc11g069700.2	elongation factor 1-alpha-like	0.546667	2.46333	4.5061	7.7e-05	REFA1
Solyc03g031890.3	uncharacterized protein LOC101258531	3.99667	17.9933	4.50209	6.29e-24	--
Solyc06g068500.3	chaperone protein dnaJ 8, chloroplastic-like	5.75	25.8567	4.49681	8.48e-25	ATJ8
Solyc06g006090.1	josephin-like protein	2.14333	9.60333	4.48056	9.17e-08	--
Solyc01g108710.3	uncharacterized protein LOC104234657	9.11667	40.6833	4.46252	1.59e-21	--
Solyc06g068680.3	respiratory burst oxidase homolog protein D	1.45	6.47	4.46207	1.32e-16	RBOHD
Solyc01g100640.4	catalase, partial	0.203333	0.906667	4.45902	0.000555259	CAT1
Solyc04g025040.1	RNA-binding protein FUS-like	23.3967	103.787	4.43596	2.2e-10	--
Solyc05g016060.4	cysteine-rich and transmembrane domain-containing protein A-like	2.54	11.2467	4.42782	4.32e-07	--
Solyc04g079350.1	uncharacterized protein LOC101262614	0.41	1.81	4.41463	0.000235651	--
Solyc05g046010.4	peroxidase 3-like	0.453333	1.99333	4.39706	0.000483396	PER3
Solyc12g009520.2	receptor like protein 30-like	0.16	0.7	4.375	0.000134381	RLP6
MSTRG.12715	serine/threonine-protein kinase Aurora-1 isoform X1 [Jatropha curcas]	0.893333	3.89667	4.36194	4.86e-05	AUR2
Solyc03g083730.1	21 kDa protein-like	0.61	2.65333	4.34973	0.00413878	PMEI11
Solyc12g056860.2	transcription factor TGA1	1.59	6.90667	4.34382	1.12e-16	TGA1
Solyc11g071550.2	Amidase family protein	2.59333	11.2067	4.32134	1.4e-22	At4g34880
Solyc12g049400.2	protein TIFY 10b-like	4.27667	18.45	4.31411	2.54e-10	TIFY10B
Solyc02g078160.3	uncharacterized protein LOC101251439	2.40667	10.3633	4.30609	0.0110402	--
Solyc05g047680.4	cytochrome P450 78A9-like	0.15	0.643333	4.28889	0.00495904	CYP78A9
Solyc12g088910.3	nodulation protein H [Prunus mume]	0.303333	1.3	4.28571	0.000843466	--
MSTRG.6286	malate synthase, glyoxysomal	8.32	35.6433	4.28405	4.19e-09	MLS
Solyc10g049420.2	hypothetical protein A4A49_43190	12.57	53.64	4.2673	3.61e-13	--
Solyc09g065390.1	protein MARD1-like	0.463333	1.97667	4.26619	0.00641622	MARD1
Solyc04g050620.3	cytochrome P450 CYP736A12-like	6.34333	27.0533	4.26484	5.89e-32	CYP71B10
Solyc12g096310.2	uncharacterized protein LOC101258542	1.05	4.46333	4.25079	3.75e-06	--
Solyc07g005090.4	acidic mammalian chitinase-like	0.836667	3.55333	4.24701	0.000146654	CHIT1
Solyc04g064530.1	uncharacterized protein LOC101258062	0.896667	3.80667	4.24535	1.32e-05	--
Solyc09g075890.3	HAD-superfamily hydrolase, subfamily IA, variant 3 [Corchorus olitorius]	2.37667	10.08	4.24123	2.72e-09	--
MSTRG.19269	gag-pol polyprotein	1.2	5.08	4.23333	4.81e-16	--
Solyc04g005790.3	protein NRT1/ PTR FAMILY 4.6-like	0.58	2.43667	4.20115	6.16e-07	NPF4.6
Solyc08g079870.3	subtilisin-like protease precursor	0.14	0.586667	4.19048	0.00376808	SBT1.8
Solyc06g052020.2	uncharacterized protein LOC104232626	2.71667	11.3767	4.18773	2.2e-09	--
Solyc03g121090.4	suppressor protein SRP40-like isoform X1	2.4	10.05	4.1875	2.24e-08	--
Solyc07g052950.3	uncharacterized protein LOC101268883	1.62333	6.79	4.18275	4.89e-07	--
Solyc03g113960.4	calmodulin-binding protein 60 D-like	0.16	0.666667	4.16667	0.00200394	CBP60G
Solyc12g010960.2	2-alkenal reductase (NADP(+)-dependent)-like	3.59667	14.9467	4.1557	0.00174878	DBR
Solyc03g113120.4	transcription factor WRKY72	0.146667	0.603333	4.11364	0.0110531	WRKY72
Solyc11g066510.3	RING-H2 finger protein ATL57	0.373333	1.53	4.09821	0.00646683	ATL57
Solyc03g006470.3	CBS domain-containing protein CBSX5-like	0.25	1.02333	4.09333	0.00138744	CBSX5
Solyc12g042480.3	cytochrome P450 CYP736A12-like	0.45	1.84	4.08889	0.000196381	CYP750A1
Solyc12g099580.2	WAT1-related protein At3g30340-like	0.2	0.816667	4.08333	0.0105854	At4g01440
Solyc10g078510.3	glycosyl hydrolase family protein	0.24	0.976667	4.06944	0.000391688	At1g64760
Solyc02g083120.3	uncharacterized protein LOC101250469	0.576667	2.34333	4.06358	0.000164804	--
Solyc08g007230.3	ethylene-responsive transcription factor 2-like	0.423333	1.71667	4.05512	0.0082754	ERF1A
Solyc02g086452.1	titin isoform X3	0.193333	0.783333	4.05172	2.39e-05	--
Solyc08g079310.4	geraniol 8-hydroxylase-like isoform X1	0.786667	3.18667	4.05085	8.39e-13	CYP76C1
Solyc01g109090.2	stress-induced protein 8	3.14	12.7033	4.04565	3.62e-08	--
Solyc12g010550.1	glycine-rich cell wall structural protein 2-like	0.706667	2.84667	4.0283	0.00924074	--
Solyc10g081340.1	protein PHYTOCHROME KINASE SUBSTRATE 4	1.02667	4.13	4.02273	1.22e-07	PKS4
Solyc03g117310.1	uncharacterized protein LOC101263007	0.65	2.61	4.01538	0.0015777	--
Solyc10g079640.2	IAA-amino acid hydrolase ILR1-like 6 isoform X2	3.23667	12.9733	4.00824	5.56e-25	ILL6
Solyc04g054730.3	sulfate transporter 2.1-like	2.71333	10.87	4.00614	4.87e-17	SULTR2;1
Solyc05g008100.1	extensin	1.12333	4.49667	4.00297	0.000463651	--
Solyc04g048900.3	calreticulin-3-like	1.16	4.61	3.97414	1.83e-06	CRT3
Solyc09g084450.3	proteinase inhibitor I precursor	7.67667	30.4733	3.9696	3.05e-19	PIIF
Solyc05g056370.4	probable LRR receptor-like serine/threonine-protein kinase At5g63710 isoform X1	8.77667	34.83	3.96848	2.71e-30	At5g63710
Solyc12g088840.1	polcalcin Syr v 3-like	0.966667	3.81333	3.94483	0.00651196	--
Solyc11g042630.3	Leucine-rich repeat structural protein ORF147	0.386667	1.52333	3.93966	0.00253477	--
Solyc11g065530.1	phospholipase A1-Igamma3, chloroplastic	0.5	1.96667	3.93333	8.94e-06	At1g51440
Solyc01g088760.4	cytochrome P450 714C2-like	0.18	0.706667	3.92593	0.00258096	CYP714C2
Solyc11g013810.3	nitrate reductase [NADH]	4.05	15.86	3.91605	0.000383348	NIA
Solyc12g089240.2	B-box zinc finger protein 20	0.74	2.89667	3.91441	8.23e-07	BBX21
Solyc09g072590.3	actin-depolymerizing factor	1.66667	6.51	3.906	6.22e-07	ADF6
Solyc06g035530.3	gibberellin 20-oxidase-2	0.26	1.01333	3.89744	0.00288617	GA20OX1
Solyc03g098780.2	aspartic protease inhibitor 1-like	30.5167	118.9	3.89623	0.000761985	CDI
Solyc05g009610.1	probable carboxylesterase 6	0.526667	2.04	3.87342	0.00146723	CXE6
Solyc09g011710.4	unknown	10.83	41.8667	3.8658	1.46e-32	-
Solyc05g024160.3	pyruvate dehydrogenase E1 component subunit beta-1, mitochondrial-like	1.10667	4.27	3.85843	3.27e-08	Os08g0536000
Solyc05g006340.3	myosin heavy chain kinase B-like	1.79	6.89	3.84916	4.65e-15	JGB
Solyc08g006500.4	glutamate receptor 2.8	0.286667	1.1	3.83721	3.85e-06	GLR2.8
Solyc04g081755.2	GDSL esterase/lipase EXL3	0.346667	1.32667	3.82692	0.000425562	EXL3
Solyc01g111960.3	GDSL esterase/lipase At5g55050	0.303333	1.16	3.82418	0.000913449	At5g55050
Solyc03g115540.2	transcription factor UNE10	0.746667	2.85333	3.82143	5.71e-06	BHLH72
Solyc10g074950.2	DUF599 domain-containing protein	1.06	4.05	3.82075	1.57e-05	--
Solyc07g006020.3	heptahelical transmembrane protein 2-like	0.38	1.45	3.81579	7.56e-06	HHP2
Solyc02g078320.3	E3 ubiquitin-protein ligase RMA1H1-like	1.43667	5.48	3.81439	2.46e-05	RMA1H1
Solyc01g104720.3	BnaA09g28400D	27.0133	102.967	3.8117	1.07e-33	--
Solyc04g080640.1	uncharacterized protein LOC101245645	0.676667	2.57667	3.80788	0.000224732	--
Solyc10g081980.2	NDR1/HIN1-Like protein 3-like isoform X2	0.926667	3.52	3.79856	0.00155236	NHL3
Solyc01g057910.3	transcription factor MYB108-like	0.493333	1.86333	3.77703	4.11e-05	MYB78
MSTRG.8091	PLAT domain-containing protein 2-like	17.39	65.68	3.77688	1.16e-25	PLAT1
Solyc03g123680.1	RING-H2 finger protein ATL3-like	0.546667	2.06333	3.77439	0.00373491	ATL60
Solyc12g044330.2	aquaporin TIP2-1-like	160.437	605.343	3.7731	3.04e-09	TIP2-1
Solyc07g006500.3	trehalose-6-phosphate synthase	2.50667	9.44667	3.76862	1.65e-18	TPS11
Solyc01g107820.2	scopoletin glucosyltransferase	0.833333	3.14	3.768	6.2e-05	TOGT1
Solyc03g005450.3	cellulose synthase-like protein G2	6.71667	25.2467	3.75881	1.5e-38	CSLG2
Solyc01g105890.3	linalool synthase	2.44333	9.14667	3.74352	0.000430195	TPS3
Solyc08g013730.3	probable aquaporin NIP5-1-like	14.0933	52.7067	3.73983	3.17e-29	NIP3-1
Solyc12g087870.2	purine permease 3-like	2.93333	10.97	3.73977	7.71e-16	PUP1
Solyc04g077990.3	LOB domain-containing protein 38-like	6.28667	23.48	3.73489	1.22e-11	LBD38
MSTRG.10810	periaxin	8.73667	32.3833	3.7066	6.55e-21	--
Solyc07g053030.4	Indole-3-acetic acid-amido synthetase GH3.6 [Glycine soja]	0.213333	0.79	3.70313	0.00436414	GH3.6
Solyc10g054900.2	proline-rich protein 4-like	0.39	1.43333	3.67521	0.00769353	--
Solyc06g071370.1	uncharacterized protein LOC104648037	3.94667	14.4767	3.66807	8.12e-09	--
Solyc06g007440.4	CBL-interacting serine/threonine-protein kinase 11-like	3.46	12.69	3.66763	6.24e-19	CIPK11
Solyc09g097770.3	tyrosine- and lysine-rich protein precursor	170.163	624.08	3.66754	8.47e-08	GRP
Solyc05g052050.1	DNA-binding protein Pti4	2.26667	8.3	3.66176	2.77e-06	ERF1
Solyc12g150114.1	potassium channel KAT1-like isoform X2	0.696667	2.55	3.66029	2.34e-06	KAT1
Solyc06g061280.3	cinnamoyl-CoA reductase-like SNL6	0.51	1.86667	3.66013	0.000231301	TKPR1
Solyc12g089220.3	bifunctional nuclease 1	2.34667	8.56667	3.65057	3.25e-11	BBD1
Solyc08g067540.1	non-specific lipid-transfer protein 1-like	1.34333	4.89667	3.64516	0.00195601	LTP2
Solyc03g026130.3	probable (S)-N-methylcoclaurine 3'-hydroxylase isozyme 2	0.653333	2.37333	3.63265	3.91e-06	CYP80B2
Solyc10g007600.3	glycolate oxidase	304.99	1107.91	3.63262	3.2e-10	GLO1
Solyc12g040800.2	protein C2-DOMAIN ABA-RELATED 4	0.693333	2.50333	3.61058	0.00119827	CAR4
Solyc08g082680.3	probable E3 ubiquitin-protein ligase RHA4A	0.426667	1.53667	3.60156	0.00185848	RHA4A
Solyc08g067610.3	pleiotropic drug resistance protein 1-like	0.0833333	0.3	3.6	0.00474798	PDR1
Solyc06g059860.3	hybrid signal transduction histidine kinase K-like	0.613333	2.20667	3.59783	0.000378185	--
Solyc01g111160.3	unknown	29.23	105.05	3.59391	2.99e-06	--
Solyc08g016500.3	potassium channel KAT3	0.186667	0.67	3.58929	0.00322036	KAT1
Solyc01g100000.3	F-box protein PP2-B15	1.74	6.22667	3.57854	4.5e-11	PP2B15
Solyc02g089700.4	protein trichome birefringence-like 19 isoform X2	1.17333	4.19667	3.5767	8.32e-07	TBL19
Solyc11g051060.2	GDSL esterase/lipase 2	0.313333	1.12	3.57447	0.00496604	GLIP2
Solyc08g080320.3	BAG family molecular chaperone regulator 3-like	2.45667	8.75333	3.56309	2.22e-11	BAG1
Solyc11g011030.2	Pto-responsive gene 1 protein	4.31667	15.38	3.56293	1.65e-10	--
Solyc08g069040.3	peroxidase 45-like	0.476667	1.69	3.54545	0.00160453	PER51
Solyc10g084950.3	protein NRT1/ PTR FAMILY 5.6-like isoform X1	0.39	1.38	3.53846	0.000560603	NPF5.6
Solyc02g065000.1	calmodulin-like protein 1	1.53667	5.43	3.53362	0.000144911	CML37
Solyc08g078040.4	FAD-dependent urate hydroxylase-like	0.716667	2.52	3.51628	0.000136642	MO2
Solyc01g102290.3	protein RARE-COLD-INDUCIBLE 2B-like	10.3233	36.2033	3.50694	3.49e-18	LTI6A
Solyc03g044960.2	calcium uniporter protein 1, mitochondrial-like	0.343333	1.20333	3.50485	0.00568898	At4g36820
Solyc07g053540.1	fasciclin-like arabinogalactan protein 9	12.98	45.4867	3.50437	1.57e-17	FLA9
Solyc12g096780.2	probable trans-2-enoyl-CoA reductase, mitochondrial	6.96333	24.3767	3.50072	5.26e-13	At3g45770
Solyc08g080570.4	bifunctional UDP-glucose 4-epimerase and UDP-xylose 4-epimerase 1	5.22	18.25	3.49617	8.81e-22	UGE1
Solyc06g074500.2	uncharacterized protein LOC101248489	0.746667	2.61	3.49554	0.000116825	--
Solyc04g040210.4	unknown	1.41	4.92667	3.49409	0.000330424	--
Solyc11g017470.2	NAC domain-containing protein 2-like	3.83	13.38	3.49347	0.000535136	NAC002
Solyc10g084320.3	subtilisin-like protease SBT1.9	83.8	292.473	3.49014	2.97e-05	SBT1.9
Solyc03g119930.1	molybdate transporter 2	3.57667	12.47	3.48649	2.06e-13	MOT2
Solyc05g150152.1	Photosystem I PsaN, reaction centre subunit N cardunculus]	1.64	5.71667	3.48577	1.14e-06	--
Solyc05g009230.3	transcription factor MYB108	0.563333	1.96	3.47929	0.0019446	MYB62
Solyc08g083060.3	metal-nicotianamine transporter YSL1	3.51	12.17	3.46724	1.64e-20	YSL1
MSTRG.2163	12S seed storage protein CRD	2.01	6.96333	3.46434	4.98e-07	--
Solyc03g097500.3	omega-hydroxypalmitate O-feruloyl transferase	0.26	0.9	3.46154	0.00491314	HHT1
Solyc05g050340.4	probable WRKY transcription factor 41	0.66	2.28333	3.4596	0.00083805	WRKY55
Solyc01g098590.3	phosphoglycerate mutase-like protein AT74	1.09667	3.79	3.45593	7.25e-05	At3g05170
Solyc05g052100.3	glutamate dehydrogenase A-like	2.75	9.47667	3.44606	5.4e-10	GDHA
Solyc09g007480.3	uncharacterized protein LOC101252623	1.56333	5.38333	3.4435	9.91e-06	--
Solyc12g036470.2	transcription factor BEE 1-like	1.64	5.62667	3.43089	8.93e-06	BEE1
Solyc02g079780.1	uncharacterized protein LOC101267957	2.03667	6.97333	3.4239	2.58e-07	At5g39570
Solyc05g050090.4	delta(8)-fatty-acid desaturase-like	0.53	1.81333	3.42138	0.000100215	sld1
Solyc05g041540.4	serine carboxypeptidase-like	1.04667	3.58	3.42038	2.3e-07	SCPL48
Solyc09g011630.3	uncharacterized LOC543814	0.666667	2.27667	3.415	0.00294582	PRP1
Solyc02g082060.2	deSI-like protein At4g17486	10.0233	34.2067	3.4127	1.44e-17	--
Solyc12g043030.3	probable sulfate transporter 3.4	2.70333	9.19333	3.40074	1.8e-07	SULTR3;4
Solyc09g098030.4	geraniol 8-hydroxylase-like	3.07333	10.4367	3.39588	6.8e-17	CYP76B6
Solyc04g076990.3	receptor-like protein kinase HAIKU2	3.16	10.7067	3.38819	0.000824858	RLK7
Solyc04g010250.3	caffeoylshikimate esterase	2.65	8.97	3.38491	1.12e-11	CSE
Solyc04g079520.3	protein NRT1/ PTR FAMILY 4.5	0.903333	3.05333	3.38007	7.65e-08	NPF4.5
Solyc04g079730.1	allene oxide synthase	0.813333	2.74667	3.37705	0.00240242	AOS1
Solyc10g084940.3	protein NRT1/ PTR FAMILY 5.6-like	1.48	4.99667	3.37613	4.89e-08	NPF5.7
Solyc05g015880.3	protein LAZY 1	10.4467	35.2533	3.3746	2.31e-20	LA1
Solyc06g063330.3	vacuolar H+-ATPase A2 subunit isoform	0.276667	0.933333	3.37349	0.000223515	CVA69.24
Solyc01g007070.3	BEL1-like homeodomain protein 1 isoform X1	8.63333	29.12	3.37297	6.92e-23	BLH1
Solyc02g092970.3	ADP-ribosylation factor 2-B-like	1.05333	3.55	3.37025	0.000614912	ARF2-A
Solyc01g097280.2	wound-induced protein WIN1	14.8433	49.99	3.36784	0.000739933	WIN1
Solyc06g008030.3	transcription factor PIF1 isoform X1	16.0833	54.1567	3.36725	8.73e-31	PIF1
Solyc08g068700.1	N-hydroxycinnamoyl-CoA:tyramine N-hydroxycinnamoyl transferase THT7-1	10.18	34.2033	3.35986	5.29e-27	THT4
Solyc07g008545.1	probable inactive purple acid phosphatase 27 isoform X1	0.253333	0.85	3.35526	0.00226711	PAP27
Solyc03g094000.3	light-harvesting complex-like protein 3 isotype 1, chloroplastic	1.34	4.48667	3.34826	0.000142219	LIL3.2
Solyc10g084340.2	AP2-like ethylene-responsive transcription factor TOE3	0.746667	2.48667	3.33036	1.42e-05	AP2
Solyc12g057060.2	7-deoxyloganetin glucosyltransferase-like	4.90667	16.34	3.33016	1.66e-16	UGT85A24
Solyc02g081480.4	probable receptor-like protein kinase At5g39020 isoform X2	0.286667	0.95	3.31395	0.00168079	LRK10
Solyc11g012220.1	acyl-CoA--sterol O-acyltransferase 1-like	0.61	2.02	3.31148	0.00217611	ASAT1
Solyc09g075210.3	indole-3-acetic acid-induced protein ARG2	26.96	89.1833	3.30799	4.95e-28	SAG21
Solyc05g053980.1	late blight resistance protein R1-A-like	1.06	3.50333	3.30503	0.0119932	--
Solyc01g005470.3	protein PLANT CADMIUM RESISTANCE 2	4.73333	15.6367	3.30352	7.11e-11	PCR2
Solyc12g094620.3	catalase isozyme 1	533.47	1753.28	3.28656	1.28e-08	CAT1
Solyc02g077430.4	phospholipase A1-IIgamma-like	1.63	5.34667	3.28016	3.86e-08	DSEL
Solyc08g082790.3	unknown	6.87333	22.53	3.27789	2.25e-11	--
Solyc12g045030.2	3-oxoacyl-[acyl-carrier-protein] reductase FabG-like	9.3	30.4767	3.27706	0.00699549	fabG
Solyc12g038430.3	myosin-2 heavy chain	0.326667	1.07	3.27551	0.00283534	--
Solyc04g014400.4	LRR receptor-like serine/threonine-protein kinase FLS2 isoform X1	0.406667	1.33	3.27049	3.79e-06	RLP1
Solyc01g080220.3	endo-1,3;1,4-beta-D-glucanase-like	4.36333	14.25	3.26585	3.2e-16	cmbl
Solyc01g080150.3	adenylate isopentenyltransferase 5, chloroplastic-like	0.476667	1.55667	3.26573	0.0014398	IPT5
Solyc09g084480.3	wound-induced proteinase inhibitor 1-like	37.6033	122.787	3.26531	1.6e-26	PIIF
Solyc02g085950.4	ribulose bisphosphate carboxylase small chain 3B, chloroplastic	1035.75	3380.34	3.26368	1.51e-40	RBCS-3B
Solyc12g087830.2	protein MADS AFFECTING FLOWERING 5	13.7467	44.8433	3.26212	2.99e-23	AGL70
Solyc01g097510.4	annexin D3-like isoform X2	6.90667	22.53	3.26207	2.79e-16	ANN3
Solyc03g096050.3	protein DOWNY MILDEW RESISTANCE 6	0.77	2.51	3.25974	0.00021983	At5g05600
Solyc07g062490.1	epidermis-specific secreted glycoprotein EP1-like	15.4933	50.5	3.25947	3.55e-21	EP1
Solyc07g053530.1	fasciclin-like arabinogalactan protein 9	0.88	2.86667	3.25758	0.000668788	FLA9
Solyc08g068780.3	N-hydroxycinnamoyl-CoA:tyramine N-hydroxycinnamoyl transferase THT7-8	0.596667	1.93667	3.24581	0.010432	THT4
Solyc04g071340.5	fructose-1,6-bisphosphatase, cytosolic	3.8	12.3333	3.24561	2.03e-16	FBPban1
Solyc01g111350.3	protein NUCLEAR FUSION DEFECTIVE 4-like	13.93	45.1533	3.24145	3.23e-63	NFD4
Solyc04g072020.3	probable choline kinase 1	7.54667	24.4267	3.23675	1.5e-28	CK1
Solyc02g087060.4	WAT1-related protein At3g28050	2.93667	9.48333	3.22928	8.75e-17	At3g28050
Solyc01g105360.3	7-deoxyloganetin glucosyltransferase-like	3.96667	12.8033	3.22773	2.3e-18	UGT85A24
Solyc01g079360.4	WRKY transcription factor 37 isoform 2	2.74333	8.84667	3.22479	3.9e-10	WRKY35
Solyc09g011080.3	ribulose bisphosphate carboxylase/oxygenase activase 1, chloroplastic isoform X2	7.13	22.91	3.21318	6.3e-15	RCA
Solyc01g091050.4	pectinesterase 2	1.27	4.07667	3.20997	2.72e-06	PECS-2.1
Solyc04g050440.3	unknown	3.78	12.11	3.2037	6.2e-18	-
Solyc09g074550.3	CASP-like protein 1E1	1.83	5.85	3.19672	1.15e-05	VIT_07s0104g01350
Solyc08g068150.4	BURP domain-containing protein precursor	13.44	42.84	3.1875	6.16e-07	RD22
MSTRG.7718	receptor kinase-like protein Xa21	0.45	1.43333	3.18519	0.00309474	XA21
Solyc02g085500.4	ovate protein	0.76	2.42	3.18421	0.000219785	--
Solyc02g091920.3	xyloglucan endotransglucosylase-hydrolase XTH7	47.4733	150.883	3.17828	7.37e-08	XTH7
Solyc06g084140.4	sulfate transporter 3.1-like	5.38	17.0833	3.17534	2e-17	SULTR3;1
Solyc01g005410.4	probable peroxygenase 5	3.31667	10.5033	3.16683	8.5e-08	PXG5
Solyc06g054070.3	non-specific lipid-transfer protein-like protein At2g13820	0.98	3.10333	3.16667	0.000991605	--
Solyc11g012690.3	heavy metal-associated isoprenylated plant protein 3-like isoform X1	0.62	1.96333	3.16667	0.00634782	HIPP07
Solyc12g043040.1	probable sulfate transporter 3.4	7.49667	23.7367	3.1663	4.49e-19	SULTR3;4
Solyc08g080380.4	probable (S)-N-methylcoclaurine 3'-hydroxylase isozyme 2 isoform X1	1.12	3.54333	3.16369	1.54e-06	CYP80B2
Solyc01g006520.3	G-type lectin S-receptor-like serine/threonine-protein kinase LECRK2	0.263333	0.83	3.1519	0.000422492	RLK1
Solyc04g078900.3	ABA 8'-hydroxylase	2.68667	8.46667	3.15136	5.25e-10	CYP707A4
Solyc01g080460.3	pyruvate, phosphate dikinase, chloroplastic	1.34	4.22	3.14925	5.29e-12	PPD
Solyc04g005550.2	probable disease resistance protein At1g12280 isoform X6	0.38	1.19667	3.14912	6.07e-06	At4g27190
Solyc02g032650.3	TMV resistance protein N-like isoform X2	0.293333	0.923333	3.14773	5.54e-05	N
Solyc02g063450.4	glycine-rich domain-containing protein 2-like isoform X1	36.8033	115.267	3.13196	1.66e-56	GRDP1
Solyc02g085760.2	RHOMBOID-like protein 9, chloroplastic	6.83	21.3633	3.12787	9.21e-15	RBL9
Solyc02g071000.1	chlorophyll a-b binding protein 1D	177.217	553.457	3.12305	1.05e-11	CAB1B
Solyc03g044790.3	methylesterase	2.41	7.51333	3.11757	1.31e-09	SABP2
Solyc01g102710.2	probable leucine-rich repeat receptor-like protein kinase At5g49770	8.56	26.67	3.11565	8.86e-45	At5g49770
Solyc10g008400.1	E3 ubiquitin-protein ligase RMA1H1	12.1933	37.96	3.11318	0.00169405	RMA1H1
Solyc10g005100.3	plasma membrane-associated cation-binding protein 1	27.1933	84.5767	3.1102	1.77e-26	PCAP1
Solyc03g123460.4	uncharacterized protein LOC101249443 isoform X1	2.32667	7.23333	3.10888	6.29e-06	MARD1
Solyc02g084570.4	cytochrome P450 84A1	3.25667	10.1133	3.10542	8.64e-16	CYP84A1
Solyc01g103650.3	phospholipase ABHD3 isoform X1	1.40667	4.36333	3.1019	6.55e-05	EMB8
Solyc04g050625.1	cytochrome P450 CYP736A12-like	12.3067	38.1733	3.10184	0.000128477	CYP76C4
Solyc03g020040.3	proteinase inhibitor type-2-like	117.023	361.077	3.08551	0.000871922	CEVI57
Solyc12g088250.2	serine carboxypeptidase-like 11 isoform X1	0.55	1.69667	3.08485	0.00305138	SCPL18
Solyc01g111260.2	PI-PLC X-box domain-containing protein DDB_G0293730-like isoform X1	3.35333	10.3333	3.08151	5.28e-12	--
Solyc09g092260.4	chaperone protein dnaJ 20	7.15	22.03	3.08112	2.16e-20	ATJ20
Solyc07g008570.3	probable inactive purple acid phosphatase 27	2.02333	6.23	3.07908	3.09e-10	PAP27
Solyc04g080010.4	unknown	5.1	15.67	3.07255	7.28e-28	-
Solyc07g051840.4	probable WRKY transcription factor 31	0.28	0.86	3.07143	0.00281741	WRKY6
Solyc02g077100.3	phospholipase A1-II 1-like	1.68333	5.15667	3.06337	1.76e-11	OsI_03083
Solyc08g082130.3	uncharacterized protein LOC101259961	0.88	2.69333	3.06061	0.00387174	--
Solyc08g082160.3	subtilisin-like protease SBT2.5	8.25	25.2467	3.0602	8.84e-09	--
Solyc03g083360.3	probable pectinesterase/pectinesterase inhibitor 61	5.89667	17.9933	3.05144	1.74e-20	PME61
Solyc06g008870.2	gibberellin receptor GID1B-like	5.08333	15.4533	3.04	1.72e-14	GID1B
Solyc11g069420.2	uncharacterized protein LOC104644778	0.973333	2.95667	3.03767	0.0118596	--
Solyc01g097520.4	unknown	30.4233	92.41	3.03747	2.01e-28	-
Solyc05g050770.4	serine carboxypeptidase-like 12	2.01333	6.10667	3.03311	1.1e-09	SCPL12
Solyc04g005250.4	DNA (cytosine-5)-methyltransferase DRM2	0.386667	1.17	3.02586	0.000674145	DRM2
Solyc05g056500.1	U-box domain-containing protein 26-like	0.693333	2.09667	3.02404	0.000360633	PUB26
Solyc06g068430.4	uncharacterized protein LOC101266039 isoform X1	0.14	0.423333	3.02381	0.00811598	MSH6
Solyc02g089350.3	protein GAST1 precursor	88.7833	268.453	3.02369	2.59e-56	GAST1
Solyc07g042520.4	sucrose synthase-like	0.433333	1.30667	3.01538	0.000652395	SS
Solyc07g043150.1	anthocyanidin 3-O-glucosyltransferase 2-like	0.443333	1.33667	3.01504	0.00171555	UGT71E1
Solyc02g093180.3	uncharacterized acetyltransferase At3g50280	3.45	10.39	3.01159	1.89e-12	At3g50280
Solyc02g083280.4	thiosulfate sulfurtransferase 16, chloroplastic isoform X2	18.34	55.22	3.01091	1.37e-17	STR15
Solyc03g112200.1	hypothetical protein A4A49_06396	8.09333	24.3567	3.00947	6.2e-16	--
Solyc09g083060.4	U-box domain-containing protein 43-like	0.363333	1.09333	3.00917	0.00156084	--
Solyc05g051530.4	ABC transporter G family member 11-like	0.443333	1.33333	3.00752	0.000646876	ABCG11
Solyc06g068570.4	AP2-like ethylene-responsive transcription factor At1g16060 isoform X3	2.51	7.54667	3.00664	2.61e-09	At1g16060
Solyc01g058320.4	uncharacterized protein LOC101267838	5.56333	16.7133	3.00419	2.62e-12	--
Solyc01g109170.3	WCOR413-like plant cold acclimation protein	1.19333	3.58333	3.00279	6.37e-11	COR413PM1
Solyc03g063730.4	protein DETOXIFICATION 21	1.60667	4.82333	3.00207	2.73e-10	DTX21
Solyc10g017960.2	F-box protein PP2-A13	2.9	8.68333	2.99425	1.68e-07	PP2A13
Solyc04g071610.4	abscisic stress-ripening protein 1	39.2333	117.473	2.99422	1.08e-35	ASR1
Solyc08g014000.3	linoleate 9S-lipoxygenase A	1.91333	5.72667	2.99303	1.65e-11	LOX1.1
Solyc01g080010.2	xyloglucan-specific fungal endoglucanase inhibitor protein precursor	2.62333	7.83	2.98475	2.39e-09	BG
Solyc02g083880.3	gibberellin-regulated protein 11	6.80667	20.31	2.98384	1.39e-10	GASA11
Solyc05g054010.4	unknown	0.516667	1.54	2.98065	7.69e-07	-
Solyc04g074770.2	uncharacterized protein LOC101267111	15.2033	45.2633	2.9772	5.89e-14	--
Solyc08g016310.3	LRR receptor-like serine/threonine-protein kinase GSO1 isoform X2	0.563333	1.67667	2.97633	2.54e-06	RLP1
Solyc10g080840.1	alkane hydroxylase MAH1-like	3.05	9.07667	2.97596	3.16e-09	CYP96A15
Solyc07g052510.4	peroxidase 3-like	3.04	9.02	2.96711	0.00779205	PER3
Solyc12g094385.1	E3 ubiquitin-protein ligase ATL23-like	1.38667	4.11	2.96394	2.67e-05	ATL23
Solyc02g076800.1	probable WRKY transcription factor protein 1	2.07667	6.15333	2.96308	0.000261186	--
Solyc03g097230.1	gamma-glutamylcyclotransferase-like	2.97333	8.8	2.95964	3.43e-06	GGACT
Solyc07g061800.4	heme-binding protein 2-like	0.653333	1.93333	2.95918	0.00357215	--
Solyc04g076980.3	receptor-like protein kinase HAIKU2	0.98	2.9	2.95918	0.000374397	RLK7
Solyc02g063420.3	uncharacterized protein At5g65660-like	6.12	18.1033	2.95806	9.17e-10	At5g65660
Solyc03g034455.1	E3 ubiquitin-protein ligase SINA-like 7 isoform X1	0.456667	1.35	2.9562	0.00556993	At5g37930
Solyc04g071400.4	WAT1-related protein At1g43650-like isoform X1	0.846667	2.49667	2.94882	0.000204231	At1g43650
Solyc06g082470.3	probable serine/threonine-protein kinase WNK4 isoform X1	3.03667	8.92	2.93743	4.85e-15	WNK4
Solyc09g009150.1	PAN domain-containing protein At5g03700	0.45	1.32	2.93333	0.00320029	At5g03700
Solyc03g123390.4	2-hydroxy-6-oxononadienedioate/2-hydroxy-6-oxononatrienedioate hydrolase	3.76	11.0267	2.93262	5.79e-09	--
Solyc01g008800.3	TMV resistance protein N-like	1.13667	3.33333	2.93255	2.01e-14	N
Solyc01g081270.2	glutathione transferase GST 23-like	0.463333	1.35667	2.92806	0.00775671	HSP26-A
Solyc12g005310.2	indole-3-acetic acid-amido synthetase GH3.6	1.47667	4.31667	2.92325	6.22e-07	GH3.6
Solyc02g083740.2	oligopeptide transporter 7-like	0.963333	2.81	2.91696	1.03e-08	OPT7
Solyc09g010020.2	1-aminocyclopropane-1-carboxylate oxidase homolog 1-like	1.95667	5.70667	2.91652	3.01e-09	At1g06620
Solyc02g078150.4	uncharacterized protein LOC107009366	15.8567	46.2267	2.91528	0.000952044	--
Solyc04g063245.1	premnaspirodiene oxygenase-like	0.393333	1.14667	2.91525	0.00387136	CYP71D55
Solyc11g017010.2	sucrose transport protein	21.4633	62.52	2.91287	5.61e-42	SUC2
Solyc12g094460.2	L-ascorbate oxidase homolog	0.456667	1.33	2.91241	0.000411042	Bp10
Solyc06g008300.4	probable leucine-rich repeat receptor-like protein kinase At1g35710	0.55	1.59667	2.90303	3.4e-05	HCR9-0
Solyc05g005460.3	probable nucleoredoxin 1	2.38667	6.91	2.89525	9.18e-11	At1g60420
Solyc01g007220.4	NDR1/HIN1-like protein 12	2.43	7.03	2.893	4.14e-09	NHL12
Solyc06g050440.3	peroxidase P7	2.04333	5.91	2.89233	4.96e-05	GSVIVT00023967001
Solyc10g054870.3	triosephosphate isomerase, chloroplastic	8.50667	24.5633	2.88754	9.47e-21	TIM
Solyc05g052610.3	transcription factor DIVARICATA	2.37333	6.85	2.88624	5.65e-07	DIVARICATA
Solyc05g008820.4	lipid phosphate phosphatase 2 isoform X1	0.703333	2.02333	2.87678	0.00491604	LPP1
Solyc01g109800.2	uncharacterized protein LOC104645424	1.25	3.59	2.872	0.000257337	--
Solyc04g082050.3	ganglioside-induced differentiation-associated protein 2	13.06	37.4933	2.87085	6.21e-18	--
Solyc12g056700.2	secoisolariciresinol dehydrogenase-like	0.96	2.75333	2.86806	0.00325821	ZSD1
Solyc01g098400.3	histidine-containing phosphotransfer protein 1	32.29	92.5767	2.86704	1.49e-06	AHP1
Solyc06g071060.1	short-chain type dehydrogenase/reductase-like	0.84	2.40333	2.86111	0.00271764	At3g03980
Solyc07g045160.3	ATP-dependent 6-phosphofructokinase 6 isoform X1	0.423333	1.21	2.85827	0.00198631	PFK3
Solyc01g098190.3	(Sodium/potassium)/proton exchanger 4	11.2333	32.0933	2.85697	4.28e-39	NHX2
Solyc10g080340.3	protein DETOXIFICATION 21	1.17333	3.35	2.85511	4.83e-06	DTX21
Solyc01g109500.4	BURP domain protein USPL1-like	20.86	59.5167	2.85315	4.01e-06	USPL1
MSTRG.12746	uncharacterized protein LOC107063266	0.873333	2.48667	2.84733	5.99e-06	--
Solyc01g100910.3	WAT1-related protein At1g09380	1.25	3.55667	2.84533	3.5e-06	At1g09380
Solyc05g010650.3	U-box domain-containing protein 42	0.28	0.796667	2.84524	0.00106868	PUB44
Solyc11g007250.2	serine/threonine-protein kinase D6PKL2-like	0.58	1.65	2.84483	0.00222005	KIPK2
Solyc01g090160.4	unknown	0.62	1.76333	2.84409	0.00517682	--
Solyc04g072890.4	uncharacterized WD repeat-containing protein C2A9.03 isoform X1	2.74667	7.80333	2.84102	2.26e-09	SPBC2A9.03
Solyc03g034000.3	transcription factor BEE 2	4.33667	12.32	2.84089	1.78e-11	BEE2
Solyc03g112430.1	LOB domain-containing protein 25-like	1.32333	3.75	2.83375	0.00152516	LOB
Solyc06g006000.3	Maternal effect embryo arrest 59	26.8933	76.19	2.83304	5.12e-44	--
Solyc03g044200.3	alcohol dehydrogenase class-3 isoform X1	3.44333	9.75	2.83156	1.56e-12	ADHIII
Solyc07g021630.3	branched-chain-amino-acid aminotransferase 2, chloroplastic-like isoform X2	3.18333	8.99667	2.82618	1.77e-10	BCAT2
Solyc07g006140.4	cytochrome P450 CYP72A219-like	0.536667	1.51667	2.82609	0.000192869	CYP72A15
Solyc07g066560.1	auxin-responsive protein SAUR71	4.36	12.32	2.82569	0.000190062	SAUR72
Solyc07g066230.4	receptor-like protein kinase BRI1-like 3	0.396667	1.12	2.82353	2.56e-05	BRL3
Solyc07g064870.3	endoglucanase 11-like	0.786667	2.21667	2.8178	6.38e-05	At2g32990
Solyc11g011880.2	cysteine-rich receptor-like protein kinase 2	0.68	1.91333	2.81373	0.00016147	CRK2
Solyc02g081120.4	homeobox protein knotted-1-like LET6	8.70667	24.49	2.81279	1.42e-15	LET6
MSTRG.8263	Abscicic acid stress ripening protein 4	43.71	122.723	2.80767	4.18e-33	--
Solyc07g064160.3	thiamine thiazole synthase, chloroplastic	1423.9	3993.73	2.80479	1.42e-08	THI1
Solyc10g083340.3	myb-related protein 2 isoform X3	0.776667	2.17667	2.80258	0.000569098	MYR2
Solyc12g056920.3	low affinity sulfate transporter 3-like	1.18	3.3	2.79661	6.84e-07	ST3
MSTRG.2166	12S seed storage protein CRD	1.75333	4.90333	2.79658	0.00653207	--
Solyc02g084880.3	transcription factor bHLH110-like	3.07667	8.60333	2.79632	1.21e-06	BHLH110
Solyc01g009430.3	uncharacterized protein At4g22758-like	9.71	27.11	2.79197	0.000381608	--
Solyc03g082620.4	metal-nicotianamine transporter YSL2-like isoform X1	2.44	6.79333	2.78415	6.77e-09	YSL3
Solyc07g006320.4	VAN3-binding protein	1.83	5.09	2.78142	2.2e-07	VAB
Solyc09g061700.3	protein SULFUR DEFICIENCY-INDUCED 1	0.58	1.60667	2.77011	0.00762792	SDI1
Solyc01g105320.4	metacaspase-1-like isoform X1	0.906667	2.51	2.76838	0.000203343	AMC1
Solyc06g072220.1	miraculin-like	4.51	12.4767	2.76644	8.33e-06	KTI2
Solyc02g091700.3	uncharacterized protein At5g65660	4.24333	11.7333	2.76512	2.82e-05	At5g65660
Solyc03g095500.3	thioredoxin H4-1	0.856667	2.36333	2.75875	0.0098681	Os01g0168200
Solyc10g083730.2	F-box protein PP2-A15	8.79	24.1867	2.75161	3.94e-18	PP2A15
Solyc02g070980.1	chlorophyll a/b-binding protein Cab-1A	275.243	756.933	2.75005	3.01e-27	CAB1B
Solyc04g011670.3	TGACG-sequence-specific DNA-binding protein TGA-1A isoform X2	1.86	5.11333	2.7491	2.71e-08	TGA1A
Solyc02g091140.3	probable S-adenosylmethionine-dependent methyltransferase At5g38780	0.366667	1.00667	2.74545	0.00736256	At5g38780
Solyc01g008850.3	CBL-interacting serine/threonine-protein kinase 3	30.1733	82.7967	2.74403	6.15e-30	CIPK3
Solyc03g046270.4	protein trichome birefringence-like 19	2.51667	6.9	2.74172	3.11e-09	TBL19
Solyc01g066880.3	heavy metal-associated isoprenylated plant protein 3 isoform X2	2.60333	7.13667	2.74136	3.26e-08	HIPP36
Solyc02g077880.3	auxin repressed/dormancy associated protein	363.16	994.913	2.7396	2.63e-28	DRMH1
Solyc03g031980.4	probable L-type lectin-domain containing receptor kinase S.5	1.22667	3.36	2.73913	2.7e-05	LECRKS5
Solyc08g006765.1	probable acetyltransferase NATA1-like	4.70667	12.88	2.73654	3.86e-08	At2g39020
Solyc01g068380.3	nucleotide pyrophosphatase/phosphodiesterase-like	0.663333	1.81333	2.73367	0.000150302	PAP27
Solyc05g025890.3	uncharacterized protein LOC101263025	1.24667	3.40667	2.73262	0.000411911	--
Solyc02g070990.1	chlorophyll a-b binding protein 1B, chloroplastic-like	186.56	509.607	2.7316	1.92e-33	CAB1B
Solyc03g026120.3	probable methyltransferase PMT16	0.45	1.22667	2.72593	0.00673064	At2g45750
Solyc05g006740.4	glutathione S-transferase U17-like isoform X1	7.08667	19.3033	2.72389	9.91e-14	GSTU17
Solyc01g102850.3	TMV resistance protein N-like isoform X1	0.203333	0.553333	2.72131	0.00333893	N
Solyc07g043230.3	zinc transporter 5-like	1.37333	3.71667	2.70631	1.1e-05	ZIP3
Solyc03g116970.3	sister chromatid cohesion protein PDS5 homolog B-like isoform X1	0.53	1.43333	2.7044	0.00571212	--
Solyc11g065820.3	protein DETOXIFICATION 42	0.426667	1.15333	2.70312	0.00220656	DTX42
Solyc01g097540.4	annexin D3	1.66	4.48	2.6988	1.12e-06	ANN3
Solyc01g107900.3	O-acyltransferase WSD1	1.87667	5.06	2.69627	2.35e-07	WSD1
Solyc08g069060.4	beta-1,3-galactosyltransferase 7	1.63	4.39333	2.6953	0.000254917	B3GALT7
Solyc02g082930.3	acidic 27 kDa endochitinase precursor	30.3533	81.65	2.68998	0.00460809	CHI17
Solyc02g071710.3	GDSL esterase/lipase At1g29670-like	29.0833	78.1133	2.68585	1.39e-23	At1g29670
Solyc08g007240.4	nudix hydrolase 8 isoform X1	11.6533	31.2433	2.68106	1.01e-30	NUDT8
Solyc02g093740.3	myb-related protein 315	1.21	3.24333	2.68044	0.000442498	ODO1
Solyc09g009420.1	protein BIC1-like	4.83667	12.96	2.67953	6.26e-05	BIC1
Solyc08g023270.3	intracellular protein transport protein USO1-like isoform X1	0.6	1.60667	2.67778	0.00414965	--
Solyc07g041900.3	cysteine proteinase 3 precursor	41.8567	112.06	2.67723	2.53e-25	CYP-3
Solyc03g026140.4	probable (S)-N-methylcoclaurine 3'-hydroxylase isozyme 2	0.536667	1.43667	2.67702	0.0024781	CYP80B2
Solyc08g061490.3	uncharacterized protein LOC101265566	0.603333	1.61333	2.67403	0.0110696	--
Solyc09g059430.3	RPM1-interacting protein 4 isoform X2	1.20667	3.22667	2.67403	0.000117913	RIN4
Solyc04g009790.4	protein DETOXIFICATION 16 isoform X1	1.98	5.28667	2.67003	1.18e-12	DTX16
Solyc10g083380.2	uncharacterized protein LOC101259007 isoform X2	0.803333	2.14333	2.66805	0.00450135	--
Solyc11g062350.2	blue copper protein-like	5.77667	15.3967	2.66532	6.33e-09	--
Solyc06g074320.3	transcription factor TGA2.2 isoform X1	1.16333	3.1	2.66476	0.000763678	TGA9
Solyc12g056980.1	ethylene-responsive transcription factor RAP2-13-like	1.47333	3.92333	2.6629	0.000127153	RAP2-4
Solyc10g076740.3	GDSL esterase/lipase CPRD49	4.39667	11.7	2.66111	1.55e-07	CPRD49
Solyc01g150164.1	BnaC05g20800D	12.0567	32.0767	2.66049	5.66e-07	--
Solyc08g005560.3	transglutaminase-like and tetratricopeptide repeat-containing protein isoform 2	1.74	4.62333	2.65709	3.11e-08	--
Solyc12g088760.1	subtilisin-like protease SBT1.9 isoform X1	2.17	5.75333	2.65131	1.11e-08	SBT1.9
Solyc01g095610.4	protein trichome birefringence-like 25	2.66333	7.06	2.65081	5.55e-10	TBL25
Solyc06g071820.3	BTB/POZ and TAZ domain-containing protein 1-like	49.02	129.853	2.64899	1.21e-21	BT1
Solyc04g058150.3	metallothionein-like protein type 2 A	42.76	113.237	2.64819	0.000911955	MTA
Solyc09g011470.3	uncharacterized LOC101243814	4.07333	10.7833	2.6473	1.22e-07	--
Solyc09g005200.3	uncharacterized protein LOC101255726	1.77667	4.69667	2.64353	0.000836565	--
Solyc08g077530.3	beta-amylase 3, chloroplastic	6.74	17.81	2.64243	8.73e-12	BAM3
Solyc01g079950.3	basic 7S globulin-like	4.65	12.2867	2.64229	1.15e-08	--
Solyc01g098410.4	Lyk13 precursor	2.86	7.55	2.63986	1.05e-07	LYK3
Solyc02g087280.3	protein NRT1/ PTR FAMILY 5.8	1.14333	3.01667	2.63848	7.51e-06	NPF5.9
Solyc01g005440.4	jasmonate ZIM-domain protein 3	39.9333	105.17	2.63364	1.01e-26	TIFY6B
Solyc03g113270.3	homeobox-leucine zipper protein HAT5-like	8.23667	21.6467	2.62809	3.13e-15	ATHB-6
Solyc08g075540.5.1	unknown	0.626667	1.64667	2.62766	0.00427938	-
Solyc09g084440.2	unknown	4.17333	10.9567	2.6254	8.98e-06	-
Solyc01g109010.3	Phox-associated domain-containing protein cardunculus]	0.87	2.28333	2.62452	0.000640548	--
Solyc05g024260.3	bidirectional sugar transporter N3	0.53	1.39	2.62264	0.00959412	N3
Solyc05g013810.4	uncharacterized protein LOC101248575	0.536667	1.40333	2.61491	0.00269249	--
Solyc11g065930.3	xanthine dehydrogenase 1-like isoform X1	9.00333	23.5033	2.61051	3.76e-34	XDH1
Solyc07g006620.4	probable receptor-like serine/threonine-protein kinase At5g57670 isoform X1	0.843333	2.2	2.6087	5.33e-06	At5g57670
Solyc11g071600.2	aldehyde oxidase	0.246667	0.643333	2.60811	0.00134926	AAO1
Solyc07g054080.3	E3 ubiquitin-protein ligase RMA1H1	8.52	22.1933	2.60485	2.91e-12	RMA1H1
Solyc07g008560.3	probable inactive purple acid phosphatase 27	6.25333	16.2867	2.60448	5.85e-10	PAP27
Solyc06g007580.1	uncharacterized protein LOC101250804	4.58333	11.93	2.60291	5.43e-07	--
Solyc03g111710.3	BTB/POZ and TAZ domain-containing protein 1	31.2433	81.29	2.60184	0.000171571	BT1
Solyc10g006740.4	calcium-binding protein PBP1-like	1.91667	4.98667	2.60174	0.00130516	KRP1
Solyc08g028690.4	secoisolariciresinol dehydrogenase-like isoform X1	5.06667	13.1733	2.6	7.95e-10	Os04g0179200
Solyc06g072360.3	protein SHOOT GRAVITROPISM 5-like	4.07667	10.5967	2.59935	9.37e-10	SGR5
Solyc12g096900.2	protein PHLOEM PROTEIN 2-LIKE A8	1.78667	4.64333	2.59888	2.15e-06	N
Solyc01g091700.4	F-box protein PP2-A13	8.61333	22.3667	2.59675	1.1e-11	PP2A13
Solyc11g006590.2	cytochrome P450 83B1-like	1.33	3.45333	2.59649	3.73e-06	CYP83B1
Solyc12g096670.2	ankyrin repeat-containing protein At5g02620	3.96667	10.2967	2.5958	2.62e-15	At5g02620
Solyc11g008530.3	endoribonuclease Dicer 2d	0.683333	1.77333	2.59512	3.43e-07	At3g03300
Solyc06g060590.3	bidirectional sugar transporter SWEET1	1.65667	4.29333	2.59155	0.000140021	SWEET1
Solyc02g089930.4	unknown	1.34667	3.48667	2.58911	6.63e-06	-
Solyc06g006080.3	thiamine biosynthesis protein ThiC	60.69	157.107	2.58867	2.93e-22	THIC
Solyc07g052470.3	syntaxin-132 isoform X2	1.02667	2.63667	2.56818	0.00347569	SYP132
Solyc03g080190.3	2-oxoglutarate Fe(II) dependent oxygenase superfamily protein	0.916667	2.35333	2.56727	0.00258482	DMR6
Solyc08g079430.3	copper amine oxidase precursor	0.523333	1.34	2.56051	0.000553157	At1g62810
MSTRG.4345	ribulose bisphosphate carboxylase small chain 3A/3C, chloroplastic	2789.31	7137.24	2.55878	2.63e-26	RBCS-3A/3C
Solyc08g007680.1	subtilisin-like protease SBT1.7	1.32667	3.39333	2.55779	1.79e-06	SBT1.7
Solyc07g014670.3	cytochrome P450 81D11-like	2.22	5.67667	2.55706	4.43e-07	CYP81E1
Solyc10g076760.3	putative serine/threonine-protein kinase isoform X1	3.47667	8.87	2.55129	1.67e-09	CRPK1
Solyc06g083900.3	myb-related protein Myb4-like	3.54	9.01333	2.54614	1.95e-05	MYB13
Solyc05g009760.3	putative late blight resistance protein homolog R1B-17 isoform X2	0.906667	2.30667	2.54412	0.00317117	--
Solyc02g077270.4	uncharacterized protein LOC101251749	0.826667	2.1	2.54032	0.000427033	NCL1
Solyc10g083300.2	invertase 8	3.69667	9.38667	2.53922	4.05e-20	INV1
Solyc03g098750.3	unknown	3.84667	9.76	2.53726	1.39e-05	-
Solyc08g007670.1	subtilisin-like protease SBT1.7	0.826667	2.09	2.52823	0.00355633	SBT1.7
Solyc06g009290.4	ABC transporter B family member 21	1.80333	4.55667	2.5268	5.35e-09	ABCB21
Solyc01g110920.4	unknown	3.24333	8.19	2.52518	4.84e-05	--
Solyc03g120980.3	ABC transporter G family member 36-like	4.97	12.5467	2.52448	1.53e-15	ABCG36
Solyc02g032950.3	WRKY transcription factor 6	0.543333	1.37	2.52147	0.00328164	WRKY6
Solyc10g080610.1	F-box/kelch-repeat protein At1g15670-like	27.06	68.2133	2.52082	5.77e-28	At1g15670
Solyc06g065440.1	protein SENSITIVE TO PROTON RHIZOTOXICITY 1-like	25.11	63.17	2.51573	3.36e-16	STOP1
Solyc09g005180.4	probable L-gulonolactone oxidase 6	0.446667	1.12333	2.51493	0.00961679	GULLO6
Solyc07g150103.1	dicyanin precursor	1.66	4.17333	2.51406	0.00312045	At2g25060
Solyc12g009880.1	uncharacterized LOC102585328	3.19667	8.03	2.51199	0.000791326	--
Solyc03g006490.3	glutaminase domain-containing protein	115.883	290.953	2.51074	1.41e-39	--
Solyc04g080700.4	bifunctional nuclease 2	22.8733	57.4133	2.51006	1.62e-21	BBD2
Solyc02g021680.3	probable WRKY transcription factor 14	1.33667	3.34667	2.50374	4.26e-05	WRKY14
Solyc01g073710.2	calcium-binding EF hand family protein	8.89667	22.2333	2.49906	2.27e-09	--
Solyc12g098225.1	glycine-rich cell wall structural protein	1.81	4.52	2.49724	0.000715282	--
Solyc07g008310.3	choline monooxygenase, chloroplastic-like isoform X2	1.54	3.84	2.49351	3.67e-05	At4g29890
Solyc05g055540.3	protein NUCLEAR FUSION DEFECTIVE 4-like	1.14333	2.84333	2.48688	0.000625025	--
Solyc01g095700.3	regulatory component of ABA receptor3-like	24.4433	60.76	2.48575	2.06e-22	PYL3
Solyc09g010360.3	WAT1-related protein At2g37460	12.5267	31.13	2.4851	4e-13	At2g37460
Solyc05g050120.3	cytosolic NADP-malic enzyme	69.1367	171.473	2.48021	4.58e-06	ME1
Solyc12g042770.3	uncharacterized LOC107830728	28.7033	71.1367	2.47834	1.59e-28	--
Solyc10g039210.4	cytochrome P450 CYP82D47-like	1.14333	2.83333	2.47813	5.51e-05	CYP82C4
Solyc08g059700.2	uncharacterized protein LOC101252800	3.53333	8.75333	2.47736	2.45e-08	--
Solyc09g018170.4	probable serine/threonine-protein kinase WNK5	3.13	7.75333	2.4771	3.47e-11	WNK5
Solyc04g063210.3	probable caffeoyl-CoA O-methyltransferase At4g26220 isoform X2	26.55	65.71	2.47495	1.17e-16	At4g26220
Solyc07g007330.1	uncharacterized LOC102585328	9.92667	24.54	2.47213	1.39e-11	--
Solyc03g097920.1	MAPKK	8.42667	20.83	2.47191	2.55e-08	MKK9
Solyc01g099840.3	dormancy-associated protein homolog 3	66.8533	164.717	2.46385	2.05e-16	At1g56220
Solyc08g065940.4	zinc finger CCCH domain-containing protein 20	25.6333	63.1333	2.46294	1.51e-14	At2g19810
Solyc06g050837.1	uncharacterized protein LOC107859274 isoform X1	1.20667	2.97	2.46133	2.36e-05	--
Solyc07g007180.4	RING-box protein 2-like	6.79333	16.7067	2.45927	7.57e-09	SIRP1
Solyc11g069450.1	uncharacterized protein LOC101259309	4.90333	12.0567	2.45887	6.95e-06	--
Solyc07g062970.3	protein phosphatase 2C	2.52333	6.2	2.45707	1.31e-07	At3g15260
Solyc04g071960.3	xanthoxin dehydrogenase-like	10.84	26.6267	2.45633	1.08e-16	ABA2
Solyc12g056960.2	probable glucan 1,3-beta-glucosidase A	2.21333	5.43	2.45331	2.72e-07	XOG1
Solyc05g054350.3	alpha/beta hydrolase family protein	30.6367	74.93	2.44576	2.54e-17	ephA
Solyc11g012385.1	cysteine proteinase inhibitor 1-like	1.16667	2.85333	2.44571	0.00484815	--
Solyc10g051020.2	cytochrome P450 CYP72A219	0.853333	2.08667	2.44531	0.00180492	CYP72A1
Solyc03g121420.4	inorganic pyrophosphatase 1-like	1.23667	3.02333	2.44474	0.0043487	At1g17710
Solyc02g063410.3	uncharacterized protein At5g65660-like	3.32	8.10333	2.44076	0.000231162	At5g65660
Solyc04g071140.3	serine decarboxylase	70.5633	172.167	2.43989	3.62e-23	SDC
Solyc07g063910.4	uncharacterized protein LOC101264952	3.55	8.64667	2.43568	0.000426144	--
Solyc08g082310.3	RING-H2 finger protein ATL20-like	0.926667	2.25667	2.43525	0.00348214	ATL22
Solyc04g074740.4	blue copper protein	2.69333	6.55667	2.43441	0.00318792	UCC1
Solyc06g034290.3	putative glycerol-3-phosphate transporter 1	2.49333	6.06333	2.43182	8.22e-07	slc37a2
Solyc03g093800.1	glycine-rich cell wall structural protein 2-like	5.89667	14.3367	2.43132	6.54e-06	--
Solyc10g009350.4	probable serine/threonine-protein kinase WNK10 isoform X1	0.596667	1.45	2.43017	0.00171101	WNK4
Solyc07g042490.1	auxin-responsive protein SAUR72	5.26333	12.79	2.43002	0.000220895	SAUR76
Solyc09g010800.5.1	metallothionein-like protein type 2 B	751.38	1825.32	2.42929	5.37e-09	MTB
Solyc01g108910.4	CCG-binding protein 1	64.4	156.02	2.42267	2.68e-30	MEE14
Solyc04g011690.4	cytochrome P450 CYP736A12-like	1.49333	3.61667	2.42188	2.91e-05	CYP750A1
Solyc03g122190.3	salt responsive protein 1	14.0633	34.0467	2.42095	0.00471409	TIFY10B
Solyc01g014373.1	IRK-interacting protein-like	1.01	2.44333	2.41914	0.000381927	IRKI
Solyc01g079470.4	unknown	45.54	110.097	2.41758	5.36e-29	--
Solyc05g007470.4	AAA-ATPase At3g28580-like	0.91	2.19667	2.41392	0.000171901	At3g28580
Solyc04g077860.4	probable strigolactone esterase DAD2	5.65	13.6233	2.41121	4.01e-09	DAD2
Solyc12g040640.2	beta-glucosidase 44-like isoform X1	2.22667	5.36333	2.40868	5.76e-05	BGLU44
Solyc12g096710.2	probably inactive leucine-rich repeat receptor-like protein kinase At5g48380	0.383333	0.92	2.4	0.00154997	At1g27190
Solyc12g013690.2	FAD-dependent urate hydroxylase-like	3.11	7.46333	2.39979	5.69e-06	MO2
Solyc03g111310.3	SNF1-related protein kinase regulatory subunit gamma-1	15.7133	37.6733	2.39754	2.85e-18	KING1
Solyc02g089090.3	receptor-like protein kinase FERONIA	5.62667	13.4867	2.39692	1.77e-14	FER
Solyc05g014000.4	probable pectate lyase 5	15.6833	37.5733	2.39575	6.01e-11	At1g67750
Solyc07g062480.2	epidermis-specific secreted glycoprotein EP1-like	3.23	7.71667	2.38906	0.00036305	EP1
MSTRG.18970	unknown	3.73	8.90667	2.38785	0.00121921	--
Solyc02g082740.1	dirigent protein 19-like	2.21333	5.28333	2.38705	0.00150388	--
Solyc06g075650.3	aquaporin TIP1-3-like	1.57333	3.74	2.37712	0.00536791	TIP1-3
Solyc11g007540.2	cytochrome P450 77 A20	2.43667	5.78333	2.37346	1.8e-06	CYP77A1
Solyc01g098740.4	serine/threonine-protein kinase CDL1	3.48333	8.26	2.37129	1.15e-10	ALE2
Solyc04g081870.4	expansin-A11-like	16.5133	39.1067	2.36819	3.45e-20	EXPA1
Solyc11g072110.2	feruloyl CoA ortho-hydroxylase 2-like	20.82	49.2533	2.36567	2.76e-22	F6'H2
Solyc05g006850.4	thioredoxin H4	3.64667	8.62	2.3638	3.7e-05	TRX2
Solyc02g066830.4	ras GTPase-activating protein-binding protein 2-like isoform X2	3.53	8.34333	2.36355	1.48e-08	--
Solyc02g030300.3	G-type lectin S-receptor-like serine/threonine-protein kinase At4g27290	0.376667	0.89	2.36283	0.0105431	At4g27290
Solyc04g079420.3	probable disease resistance protein At4g33300	1.71667	4.05333	2.36117	9.57e-05	At4g33300
Solyc08g065610.3	vacuolar-processing enzyme	3.26667	7.71	2.3602	8.87e-09	At4g32940
Solyc12g009650.2	proline-rich protein precursor	208.427	491.893	2.36003	3.52e-25	TPRP-F1
Solyc06g075480.4	protein NRT1/ PTR FAMILY 2.7-like	2.78667	6.57333	2.35885	1.18e-10	NPF2.7
Solyc09g074270.3	gibberellin receptor GID1B-like	5.73	13.5133	2.35835	1.04e-06	GID1B
Solyc03g083130.3	protein defective in meristem silencing 3, partial	0.996667	2.35	2.35786	2.27e-07	GMI1
Solyc08g078460.3	inositol 2-dehydrogenase/D-chiro-inositol 3-dehydrogenase	1.04333	2.46	2.35783	0.00268134	iolG
Solyc02g076690.3	low-temperature-induced cysteine proteinase-like	25.21	59.3	2.35224	1.4e-28	RD21B
Solyc03g112320.4	ferric reduction oxidase 8, mitochondrial	2.20667	5.19	2.35196	0.000194674	FRO8
Solyc03g044740.4	methylesterase 10	3.50667	8.24333	2.35076	7.45e-08	MES10
Solyc01g111880.4	serine/threonine-protein kinase STY46 isoform X2	7.06333	16.5867	2.34828	3.91e-11	STY46
Solyc01g110360.3	fructose 1,6-bisphosphate aldolase 1	125.127	293.467	2.34536	4.51e-28	FBA2
Solyc08g081690.3	NADPH oxidase isoform X1	0.473333	1.11	2.34507	0.000173386	RBOHA
Solyc05g008130.4	unknown	2.31667	5.41667	2.33813	9.92e-06	--
Solyc04g007690.3	auxin efflux facilitator SlPIN3 isoform X1	2.43667	5.68333	2.33242	1.54e-07	PIN3
Solyc01g080020.2	basic 7S globulin-like	29.3933	68.5567	2.33239	8.78e-33	--
Solyc11g011440.1	aspartic proteinase PCS1	0.883333	2.06	2.33208	0.0100484	PCS1
Solyc07g056540.3	peroxisomal (S)-2-hydroxy-acid oxidase GLO1	170.12	396.42	2.33024	3.22e-33	GLO1
Solyc01g107190.3	LOB domain-containing protein 37-like	17.97	41.8333	2.32795	1.77e-15	LBD37
Solyc03g111970.4	cytochrome P450 71A4-like	1.55	3.60667	2.32688	2.62e-05	CYP71A4
Solyc02g071800.3	probable LRR receptor-like serine/threonine-protein kinase	10.1	23.4967	2.3264	2.72e-23	At1g53440
Solyc04g040220.3	regulatory protein NPR5	3.37	7.83333	2.32443	1.11e-08	NPR6
Solyc09g090070.1	phosphate transporter 1	6.63333	15.4167	2.32412	2.39e-09	PHT1-4
Solyc03g116900.3	metal transporter Nramp6	6.02667	14.0033	2.32356	8.03e-13	NRAMP1
Solyc02g061990.3	bZIP transcription factor 27-like	4.28667	9.93333	2.31726	3.44e-05	--
Solyc11g010330.3	RING-H2 finger protein ATL52-like	2.52667	5.84333	2.31266	0.000982345	ATL54
Solyc05g009050.3	unknown	1.72	3.97667	2.31202	1.81e-05	-
Solyc05g010530.3	LEAF RUST 10 DISEASE-RESISTANCE LOCUS RECEPTOR-LIKE PROTEIN KINASE-like 1.1	0.686667	1.58667	2.31068	0.0010907	LRK10L-1.1
Solyc03g098240.3	glutamate decarboxylase	4.93	11.39	2.31034	2.84e-12	GAD
Solyc01g110000.3	beta-galactosidase 3-like	17.25	39.8367	2.30937	2.77e-19	BGAL3
Solyc03g114130.1	uncharacterized protein LOC101250679	3.11333	7.18333	2.30728	0.00199904	--
Solyc03g098070.3	protein SHOOT GRAVITROPISM 5-like	7.27	16.7667	2.30628	1.03e-17	IDD14
Solyc07g007800.3	heptahelical transmembrane protein 1	0.85	1.96	2.30588	0.00267328	HHP1
Solyc11g010700.3	putative U-box domain-containing protein 50	0.48	1.10667	2.30556	0.00426559	PUB32
Solyc06g150133.1	multicystatin, partial	0.613333	1.41333	2.30435	0.00140348	CYS-PIN
Solyc04g072760.3	sulfate transporter 1.3 isoform X1	0.416667	0.96	2.304	0.0095356	SULTR1;3
Solyc05g050380.4	cyclic nucleotide-gated ion channel 1 isoform X2	1.40667	3.24	2.30332	2.44e-05	CNGC10
Solyc02g092140.1	protein PHLOEM PROTEIN 2-LIKE A10-like	1.23333	2.84	2.3027	0.00155102	PP2A10
Solyc12g056850.2	pre-mRNA-splicing factor cwf23	2.82333	6.49667	2.30106	7.53e-07	dnaJ
Solyc10g086650.1	aldehyde oxidase GLOX	8.96667	20.6267	2.30037	2.35e-10	GLOX
Solyc11g006710.2	cationic amino acid transporter 7, chloroplastic	9.01	20.7233	2.30004	6.9e-13	CAT7
Solyc09g072750.2	tetra-peptide repeat homeobox protein 1-like isoform X1	40.3	92.6833	2.29983	0.00673265	--
Solyc03g119060.3	alpha-dioxygenase 2	74.8633	172.11	2.29899	1.73e-31	DOX2
Solyc01g111040.4	uncharacterized LOC102580903	6.83667	15.7067	2.29742	6.95e-13	--
Solyc04g072940.4	kinesin-related protein 4-like	2.22333	5.09667	2.29235	2.85e-05	--
Solyc10g086570.3	Heat shock protein DnaJ, cysteine-rich domain-containing protein	69.0767	158.127	2.28915	4.33e-31	--
Solyc08g008290.3	BnaC06g13730D	7.84333	17.94	2.28729	1.79e-11	--
Solyc08g075920.4	protein BREVIS RADIX	5.48667	12.53	2.28372	5e-09	BRXL1
Solyc06g082440.1	CBL-interacting protein kinase 11	0.846667	1.93333	2.28346	0.00825755	CIPK11
Solyc06g053670.1	enoyl-CoA delta isomerase 2, peroxisomal-like	7.13	16.2633	2.28097	6.4e-07	ECI2
Solyc02g032800.1	uncharacterized protein LOC101255844	4.67667	10.66	2.2794	2.51e-05	--
Solyc06g069150.1	uncharacterized protein LOC109120423	5.98667	13.6367	2.27784	5.27e-07	--
Solyc06g048820.1	wound-induced protein 1	3.62333	8.24667	2.27599	0.00380255	WUN1
Solyc03g112760.3	uncharacterized protein LOC101255285 isoform X1	6.86	15.6033	2.27454	4.82e-25	--
Solyc01g009860.3	NAC domain-containing protein 83	1.72667	3.91333	2.26641	0.00176476	NAC083
Solyc03g113950.4	calmodulin-binding protein 60 B	2.18667	4.95333	2.26524	0.000262489	--
Solyc06g072480.1	PETROSELINUM	15.9867	36.1967	2.26418	3.91e-10	--
Solyc10g009320.3	uncharacterized protein LOC101266870	5.46667	12.3767	2.26402	1.44e-07	--
Solyc08g075490.4	probable carotenoid cleavage dioxygenase 4, chloroplastic isoform X1	11.6633	26.3833	2.26207	2.14e-21	CCD4
Solyc12g006850.2	potassium channel	1.04333	2.35667	2.25879	0.000101013	AKT1
Solyc06g051260.4	transcription factor bHLH51	13.1367	29.58	2.25171	1.75e-10	BHLH51
Solyc09g008200.4	heavy metal-associated isoprenylated plant protein 3	3.70667	8.34333	2.2509	5.84e-06	HIPP05
Solyc04g079860.1	probable galacturonosyltransferase-like 1	4.04333	9.08	2.24567	7.05e-06	GATL1
Solyc01g086810.2	disease resistance protein RPM1-like isoform X1	1.55	3.48	2.24516	2.18e-06	RPM1
Solyc10g084400.2	glutathione S-transferase L3	3.90333	8.76	2.24424	2.82e-07	GSTL3
Solyc03g112330.3	U-box domain-containing protein 52-like	5.52667	12.3967	2.24306	1.84e-07	--
Solyc06g068270.3	protein SRG1-like	1.15	2.57667	2.24058	0.00381257	SRG1
Solyc05g054860.1	receptor-like protein kinase HERK 1	1.37333	3.07667	2.24029	2.81e-05	HERK1
Solyc03g121060.4	IAA26	50.1333	112.237	2.23876	5.91e-17	IAA26
Solyc08g066890.4	5'-methylthioadenosine/S-adenosylhomocysteine nucleosidase-like	28.33	63.36	2.2365	3.62e-12	mtnN
Solyc02g083835.1	chaperone protein dnaJ 11, chloroplastic	26.5667	59.32	2.23287	2.25e-18	ATJ11
Solyc03g031920.3	probable metal-nicotianamine transporter YSL7 isoform X1	6.21	13.8633	2.23242	3.02e-10	YSL7
Solyc02g083190.2	F-box protein SKIP23-like	1.41333	3.15333	2.23113	0.000858452	SKIP23
Solyc11g069890.3	BEL1-like homeodomain protein 9	3.34333	7.45667	2.23031	7.63e-08	BLH8
Solyc02g086300.4	protein NtpR	1.11	2.47333	2.22823	0.00240032	--
Solyc03g116570.3	DCC family protein At1g52590, chloroplastic isoform X2	2.19667	4.87	2.217	0.000441251	At1g52590
Solyc07g006710.2	pathogenesis-related protein PR-1-like	2.24333	4.96667	2.21397	0.00449788	PR-1
Solyc02g070280.3	cationic amino acid transporter 1	2	4.42333	2.21167	1.39e-05	CAT1
Solyc02g093020.3	UPF0481 protein At3g47200	1.38	3.04667	2.20773	2.16e-05	At3g47200
Solyc02g082120.3	dual specificity protein kinase splA-like	25.7067	56.7133	2.20617	7.83e-19	guaA
Solyc08g066800.4	phospholipase D alpha	10.7667	23.75	2.20588	1.75e-24	PLD1
Solyc04g014730.4	fumarylacetoacetase	3.56333	7.85667	2.20486	2.91e-07	FAH
Solyc02g082080.1	copper transporter 5	13.46	29.6767	2.2048	9.79e-08	COPT5.1
Solyc02g077030.3	phospholipase A1-IIgamma-like	6.96667	15.3533	2.20383	4.67e-11	DSEL
Solyc10g011660.3	jasmonic acid-amido synthetase JAR1-like	6.54333	14.41	2.20224	3.64e-11	GH3.5
Solyc02g068080.3	chloride channel protein CLC-b	23.8267	52.4667	2.20201	8.67e-20	CLC-B
Solyc11g008630.3	omega-hydroxypalmitate O-feruloyl transferase	13.9067	30.6167	2.20158	0.000774537	CHAT
Solyc12g098910.2	CBL-interacting serine/threonine-protein kinase 1 isoform X1	1.01	2.22333	2.20132	0.000743584	CIPK1
Solyc11g011780.3	60S ribosomal export protein NMD3-like	1.41	3.10333	2.20095	0.000438387	nmd3
Solyc05g050130.4	acidic endochitinase	4.32667	9.52	2.20031	0.00209971	CHIT3
Solyc12g005880.2	probable beta-1,3-galactosyltransferase 2 isoform X2	0.683333	1.50333	2.2	0.0099474	B3GALT2
Solyc12g008650.2	myo-inositol oxygenase	6.11333	13.4367	2.19793	2.25e-07	MIOX4
Solyc01g150144.1	bifunctional epoxide hydrolase 2-like	1.11667	2.45333	2.19701	0.00471478	ephA
Solyc01g104770.4	actin	11.1533	24.46	2.19307	6.36e-18	AC101
Solyc09g092330.3	UDP-glucuronate 4-epimerase 6	18.9367	41.48	2.19046	1.27e-12	GAE6
Solyc05g051660.1	acylsugar acylhydrolase 1	6.69	14.6533	2.19033	1.21e-06	HIDM
Solyc11g072710.3	phototropin-1	31.9867	70.06	2.19029	9e-21	PHOT1
Solyc09g082730.5	aldo-keto reductase 1	15.61	34.1567	2.18813	6.91e-12	PR
Solyc10g076250.2	alanine--glyoxylate aminotransferase 2 homolog 2, mitochondrial-like	6.66667	14.5833	2.1875	9.38e-09	At3g08860
Solyc08g077100.3	MND1-interacting protein 1-like	1.86667	4.07333	2.18214	0.000103816	MIP1
Solyc01g005760.3	receptor-like protein 12	1.02333	2.23	2.17915	0.000319347	HCR9-0
Solyc12g006860.2	cytochrome P450 734A1-like	1.10667	2.41	2.17771	0.00160116	CYP734A1
Solyc09g066080.3	BRCA1-associated RING domain protein 1-like	1.32333	2.88	2.17632	0.000204636	BARD1
Solyc10g008120.4	trans-resveratrol di-O-methyltransferase-like	53.89	117.147	2.17381	0.000185305	OMT3
Solyc02g089420.1	basic leucine zipper 43	7.67333	16.68	2.17376	0.000223282	BZIP43
Solyc03g112060.3	quinolinate synthase, chloroplastic	12.7233	27.6433	2.17265	1.55e-19	QS
Solyc01g104880.3	phosphatidylserine decarboxylase proenzyme 2	3.05667	6.64	2.1723	1.15e-08	PSD2
Solyc11g005350.2	WAT1-related protein At1g68170	4.51667	9.80667	2.17122	1.77e-06	At1g25270
Solyc01g100770.2	uncharacterized protein LOC101255245	12.3967	26.8933	2.1694	2.9e-09	--
Solyc01g080900.4	ent-kaurenoic acid oxidase 2-like isoform X1	11.2833	24.4367	2.16573	5.97e-17	KAO2
MSTRG.1257	protein ECERIFERUM 1-like	1.35	2.92333	2.16543	0.00915085	CER1
Solyc04g150162.1	vacuolar iron transporter homolog 1-like	2.03667	4.40333	2.16203	0.00100885	At1g21140
Solyc07g017780.4	H(+)-ATPase 4	27.9867	60.5	2.16174	1.39e-24	PMA4
Solyc12g007030.3	aldehyde dehydrogenase family 2 member C4	6.92333	14.9467	2.15888	7.5e-11	ALDH2C4
Solyc04g081550.3	thaumatin-like protein 1b	21.5433	46.4967	2.15829	7.12e-12	PR5K
Solyc07g065745.1	GBF-interacting protein 1-like	0.64	1.38	2.15625	0.00365078	GIP1
Solyc03g006980.4	alpha-L-fucosidase 1	4.02333	8.66	2.15244	9.47e-08	FUC1
Solyc10g006640.3	transcription factor bHLH123-like	0.82	1.76333	2.15041	0.00976885	BHLH123
Solyc01g090740.3	uncharacterized protein LOC101266759	2.71	5.82333	2.14883	0.00135188	--
Solyc03g031990.4	protein PIN-LIKES 3-like	1.23333	2.65	2.14865	0.00133134	PILS1
Solyc05g005940.3	protein NRT1/ PTR FAMILY 1.2-like	0.976667	2.09667	2.14676	3.21e-05	NPF1.2
Solyc05g051800.3	uncharacterized protein LOC101249644	2.07667	4.45667	2.14607	0.000323601	doa10
Solyc01g093965.2	MADS-box protein SOC1	3.42667	7.35333	2.14591	0.000502308	SOC1
Solyc06g009050.3	universal stress protein PHOS34	4.89333	10.4933	2.14441	2.05e-05	--
Solyc10g051373.1	glycine-rich RNA-binding protein-like	31.4867	67.4567	2.14239	3.27e-12	RBG7
Solyc07g150120.1	uncharacterized protein LOC107058417	5.56333	11.9133	2.1414	0.00222968	--
Solyc09g083120.3	acylamino-acid-releasing enzyme-like isoform X1	2.96	6.32667	2.13739	4.14e-07	AARE
Solyc06g072257.1	unknown	2.79	5.96	2.1362	0.00710323	--
Solyc04g076660.3	rhamnogalacturonate lyase-like isoform X2	0.98	2.09333	2.13605	0.000340983	--
Solyc01g095070.4	unknown	12.5567	26.82	2.13592	2.12e-12	-
Solyc10g079750.2	regulatory protein NPR5	9.49667	20.2667	2.13408	1.14e-14	NPR5
Solyc01g094340.3	acetyl-coenzyme A carboxylase carboxyl transferase subunit alpha, chloroplastic isoform X1	9.40667	20.0733	2.13395	2.69e-14	CAC3
Solyc09g018230.1	U-box domain-containing protein 16	1.62333	3.46	2.13142	5.53e-05	PUB16
Solyc01g087970.3	serine carboxypeptidase-like 40	2.88	6.11667	2.12384	3.32e-06	SCPL40
Solyc03g095980.3	transcription factor bHLH51-like	8.37667	17.7833	2.12296	2.8e-07	BHLH51
Solyc02g077770.3	Os01g0678900, partial	2.57667	5.47	2.1229	0.0108965	--
Solyc02g084900.2	AAA-ATPase At2g18193-like	2.1	4.45667	2.12222	2.57e-05	At2g18193
Solyc03g096840.4	hydrogen peroxide induced protein 1	49.0433	104.05	2.12159	4.43e-19	At5g17165
Solyc10g008720.4	unknown	1.46667	3.11	2.12045	0.00289263	-
Solyc11g006360.1	uncharacterized protein LOC101256540	5.11333	10.82	2.11604	0.0012859	--
Solyc01g099160.4	lipoxygenase	3.10333	6.56667	2.116	5.79e-08	LOX1.5
Solyc10g050890.2	ferredoxin--nitrite reductase, chloroplastic	8.86667	18.76	2.11579	5.3e-08	NIR1
Solyc02g080120.3	gibberellin 2-beta-dioxygenase 8	0.96	2.03	2.11458	0.0111463	GA2OX8
Solyc07g054730.1	uncharacterized protein LOC107024246	11.7333	24.7533	2.10966	5.32e-05	--
Solyc06g061240.4	PLATZ transcription factor family protein	4.84333	10.21	2.10805	9.53e-06	--
Solyc02g070970.1	chlorophyll a/b-binding protein Cab-1B	388.973	819.953	2.10799	5.43e-17	CAB1B
Solyc05g014260.3	two-component response regulator ORR26 isoform X1	15.3733	32.3867	2.10668	2.05e-09	ARR11
Solyc11g007200.3	copper transport protein ATX1 isoform X1	6.72667	14.17	2.10654	0.000725772	CCH
Solyc02g071820.4	probable LRR receptor-like serine/threonine-protein kinase	13.3567	28.1267	2.10581	1.28e-10	At1g53430
Solyc10g008410.1	E3 ubiquitin-protein ligase RMA1H1-like	6.42667	13.5333	2.10581	0.000605546	RMA1H1
Solyc06g035710.1	protein DETOXIFICATION 49-like	1.61333	3.39667	2.10537	0.000534287	DTX49
Solyc07g007350.1	SAM_2 domain-containing protein	12.0733	25.4067	2.10436	7.42e-09	--
Solyc02g069290.3	putative E3 ubiquitin-protein ligase LIN isoform X2	4.63667	9.75333	2.10352	3.01e-13	--
Solyc05g026570.3	uncharacterized LOC101243784	4.85	10.1967	2.10241	9.55e-05	--
Solyc03g006810.3	peroxidase 66	3.35333	7.05	2.10239	4.99e-05	PER66
Solyc04g082060.4	F-box protein SKIP23-like	2.38	5.00333	2.10224	8.2e-05	SKIP23
Solyc09g007920.4	phenylalanine ammonia-lyase 3	116.613	244.69	2.0983	1.27e-14	PAL5
Solyc09g014970.4	polyneuridine-aldehyde esterase	6.68667	14.03	2.09821	5.66e-09	SABP2
Solyc12g010900.1	F-box/LRR-repeat MAX2 homolog A-like	4.71333	9.88667	2.0976	1.53e-07	MAX2A
Solyc09g009830.3	alpha carbonic anhydrase 1, chloroplastic	5.67333	11.9	2.09753	1.2e-08	ACA1
Solyc02g065530.4	probable galacturonosyltransferase-like 1	1.77333	3.71333	2.09398	0.00715627	GATL1
Solyc10g085620.2	myb-related protein 2 isoform X1	1.42333	2.98	2.09368	0.00318561	MYR2
Solyc12g096870.1	cinnamate beta-D-glucosyltransferase-like	1.65667	3.46667	2.09256	0.000316166	GT2
Solyc01g081210.4	F-box/kelch-repeat protein SKIP25-like	0.966667	2.02	2.08966	0.0106162	SKIP25
MSTRG.15935	Ulp1 protease family, C-terminal catalytic domain containing protein	2.85667	5.96333	2.08751	7.12e-12	--
Solyc03g117050.4	aquaporin NIP6-1	1.60333	3.34667	2.08732	0.000719504	NIP6-1
Solyc01g080410.3	peptide methionine sulfoxide reductase B5-like	1.97333	4.11333	2.08446	0.000128628	MSRB5
Solyc01g099780.3	translationally-controlled tumor protein homolog	20.1967	42.09	2.08401	6.72e-13	TCTP
Solyc12g013700.2	stem-specific protein TSJT1	53.45	111.383	2.08388	9.92e-14	TSJT1
Solyc12g008840.2	ss-galactosidase precursor	2.66667	5.55	2.08125	6.18e-06	BGAL1
Solyc02g081190.4	1-aminocyclopropane-1-carboxylate oxidase	45.32	94.3133	2.08105	3.18e-11	ACO
Solyc01g096420.3	NAD(P)H:quinone oxidoreductase	3.87667	8.06667	2.08083	0.000150462	NQR
Solyc02g071790.3	probable LRR receptor-like serine/threonine-protein kinase At1g53420 isoform X4	3.79667	7.9	2.08077	0.00393744	--
Solyc02g084630.3	TDR6 transcription factor	9.46	19.6833	2.08069	3.91e-06	DEFA
Solyc02g071720.2	GDSL esterase/lipase At1g29670-like	6.80667	14.1567	2.07982	1.3e-08	At1g29670
Solyc08g077210.4	unknown	5.84333	12.1433	2.07815	7.92e-09	-
Solyc04g008310.3	zeatin O-xylosyltransferase-like	2.9	6.01333	2.07356	1.13e-05	ZOX1
Solyc12g008560.1	programmed cell death protein 4	44.5333	92.14	2.06901	5.2e-09	--
Solyc12g099930.2	Hop-interacting protein THI032	30.3433	62.76	2.06833	8.2e-12	AGT1
Solyc03g034390.1	non-specific lipid-transfer protein 2-like	18.2067	37.6467	2.06774	0.000760305	LTP-2
Solyc01g079150.4	boron transporter 1	4.64333	9.59667	2.06676	3.45e-08	BOR1
Solyc04g008430.1	serine/threonine-protein kinase BRI1-like 2	3.42	7.05667	2.06335	4.05e-09	BRL2
Solyc12g009270.1	21 kDa protein-like	4.11333	8.48667	2.06321	0.000861017	PMEI3
Solyc09g083020.1	inactive protein RESTRICTED TEV MOVEMENT 1-like	9.04333	18.6567	2.06303	3.4e-06	JAL25
Solyc09g090540.3	uncharacterized protein LOC101261364	2.53	5.21333	2.06061	0.000719917	--
Solyc04g078880.3	uncharacterized protein LOC101253889	2.48667	5.12	2.05898	0.000222894	--
MSTRG.5557	unknown	1.87333	3.85667	2.05872	0.00382084	--
Solyc07g005770.2	putative late blight resistance protein homolog R1B-16	0.653333	1.34333	2.05612	0.0018566	R1A
Solyc03g082720.3	protein yippee-like At4g27740	11.7867	24.23	2.05571	4.23e-08	At4g27740
Solyc10g009580.4	hydroquinone glucosyltransferase-like isoform X1	1.81333	3.72667	2.05515	0.000310244	AS
Solyc11g031960.2	GDSL esterase/lipase At1g33811	1.54333	3.17	2.054	0.00333245	At1g33811
Solyc03g025290.3	uncharacterized protein LOC101260903 isoform X1	3.46	7.10667	2.05395	1.74e-06	At1g76660
Solyc12g010430.1	uncharacterized protein LOC101250190	3.95667	8.12667	2.05392	0.00544527	--
Solyc03g096290.3	aquaporin PIP1-1	41.5133	85.2433	2.0534	1.06e-16	PIP1-2
Solyc10g054820.2	probable aquaporin TIP3-1 isoform X2	1.90667	3.90333	2.0472	0.000704085	PIP1-2
Solyc03g123410.1	auxin-binding protein ABP19a	10.99	22.45	2.04277	5.72e-06	ABP19A
Solyc02g087410.4	ABC transporter B family member 15-like	1.64667	3.36333	2.04251	2.01e-07	ABCB15
Solyc02g063150.3	ribulose bisphosphate carboxylase small chain 1, chloroplastic	1112.71	2272.26	2.0421	2.05e-31	RBCS-1
Solyc01g008910.2	scarecrow-like protein 3	1.43667	2.93333	2.04176	0.000232984	SCL3
Solyc12g006140.2	chlorophyll a-b binding protein 5, chloroplastic	137.033	279.347	2.03853	3.07e-16	CAB37
Solyc02g083380.3	uncharacterized protein LOC101245418	9.32667	19.01	2.03824	1.3e-06	--
Solyc07g063830.3	transcription factor bHLH123	1.05333	2.14667	2.03797	0.00534147	BHLH123
Solyc03g113620.3	transcription factor MYB1R1	28.1333	57.2533	2.03507	2.56e-09	KUA1
Solyc02g065060.3	3-ketodihydrosphingosine reductase-like	5.27333	10.73	2.03477	1.52e-05	--
Solyc07g056410.3	leucine-rich repeat receptor-like serine/threonine-protein kinase At1g17230 isoform X1	1.17	2.38	2.03419	7.91e-05	At1g17230
Solyc01g102720.3	SRPBCC ligand-binding domain superfamily protein	6.68667	13.5933	2.0329	8.33e-08	--
Solyc07g053760.4	probable protein phosphatase 2C 58 isoform X1	7.10667	14.4433	2.03236	4.5e-07	At4g28400
Solyc02g085933.1	unknown	80.5367	163.29	2.02752	3.76e-09	--
Solyc05g012560.3	E3 ubiquitin-protein ligase RNF182	3.47	7.03	2.02594	0.000824178	--
Solyc10g074740.2	calcium-binding protein CAST	8.54	17.3	2.02576	0.00210989	CML43
Solyc06g065870.3	uncharacterized protein LOC101266232	1.98667	4.02333	2.02517	0.000194278	--
Solyc07g063610.4	dynein light chain 1, cytoplasmic	7.74	15.6633	2.02369	1.31e-05	dlc-1
Solyc07g007150.1	uncharacterized protein LOC104648246	10.51	21.2467	2.02157	5.35e-05	--
Solyc01g096280.2	cytochrome P450 78A3-like	2.27	4.58667	2.02056	0.000756253	CYP78A3
Solyc09g007710.3	disease resistance protein TAO1-like	1.89667	3.83	2.01933	1.49e-07	N
Solyc12g094720.3	psbP domain-containing protein 3, chloroplastic	13.2467	26.74	2.01862	9.79e-10	PPD3
Solyc04g008060.3	vacuolar iron transporter 1	26.9133	54.3233	2.01845	5.74e-12	VIT1
Solyc07g063350.3	uncharacterized protein LOC101248895	2.20333	4.44667	2.01815	6.32e-06	CIP7
Solyc06g071380.3	uncharacterized protein LOC101266948	2.02333	4.08333	2.01812	0.000727463	--
Solyc10g055780.1	endochitinase 4	15.6167	31.48	2.0158	2.09e-07	CHN50
Solyc01g087810.2	subtilisin-like serine protease family protein	1.90667	3.84333	2.01573	0.00517581	SBT1.6
Solyc11g068950.3	BEL1-like homeodomain protein 1	18.8633	37.9933	2.01414	7.63e-15	BLH1
MSTRG.13374	cytochrome P450 CYP72A219 isoform X1	7.88667	15.8733	2.01268	1.74e-12	CYP72A15
Solyc09g010850.4	probable serine/threonine-protein kinase NAK isoform X2	3.83	7.69333	2.0087	6.71e-07	RLCK176
Solyc02g069030.3	protein PHLOEM PROTEIN 2-LIKE A1-like	2.08	4.17667	2.00801	0.00321779	PP2A1
Solyc05g006980.3	homeobox-leucine zipper protein HAT5	5.66333	11.37	2.00765	6.76e-09	ATHB-16
Solyc03g034050.3	protein AE7-like 1	2.45333	4.92	2.00543	0.000474916	AEL1
Solyc01g086870.3	transcription factor bHLH130-like	9.13	18.2867	2.00292	6.59e-06	BHLH130
Solyc08g082870.3	NAD(P)-binding Rossmann-fold superfamily protein	2.23333	4.47	2.00149	1.69e-05	TIC32
Solyc10g150145.1	NDR1/HIN1-like protein 12	13.0833	26.18	2.00102	8.36e-10	NHL1

## Sheet: Table S5. down-regulated
Table S5. Significantly down-regulated genes in CR-sllam1-1
id	Annotation	WT_mean	CR-slwox1-1_mean	Fold	P-Value	Symbol
Solyc02g032050.1	dirigent protein 22-like	0.613333	0.001	0.00163043	0.00793141	DIR19
Solyc04g053020.2	auxin-responsive protein SAUR68-like	0.613333	0.001	0.00163043	0.0101417	SAUR67
Solyc10g018190.2	hyoscyamine 6-dioxygenase-like	0.466667	0.001	0.00214286	0.00296991	H6H
Solyc06g061160.1	transcriptional regulator SUPERMAN-like	0.883333	0.03	0.0339623	0.00291462	ZFP10
Solyc09g091090.2	flavin monooxygenase-like protein	0.41	0.0433333	0.105691	0.00728119	YUC3
Solyc06g008580.3	IAA22	0.976667	0.113333	0.116041	0.00302964	IAA3
Solyc12g014140.3	TCP transcription factor 3	21.27	2.52667	0.11879	9.62e-39	TCP3
Solyc12g014500.3	indole-3-acetate O-methyltransferase 1-like	10.0533	1.25667	0.125	1.53e-32	IAMT1
Solyc04g077730.1	nucleobase-ascorbate transporter 7-like	0.773333	0.0966667	0.125	0.0119739	NAT7
Solyc10g006420.4	homeobox-leucine zipper protein PROTODERMAL FACTOR 2-like	0.373333	0.0466667	0.125	0.00667601	PDF2
Solyc07g064990.3	indole-3-acetate O-methyltransferase 1	20.3133	2.55667	0.125862	7.38e-40	IAMT1
Solyc08g077000.1	probable serine/threonine-protein kinase DDB_G0282963	3.64333	0.466667	0.128088	7.76e-09	ZFP10
Solyc04g008480.2	myb family transcription factor APL	6.2	0.823333	0.132796	1.35e-14	KAN1
Solyc06g005000.3	probable E3 ubiquitin-protein ligase ARI9	2.90667	0.393333	0.135321	0.00188826	--
Solyc10g082060.1	transcription repressor OFP13-like	0.87	0.136667	0.157088	0.00920758	--
Solyc12g096110.3	protein BREVIS RADIX-like	3.19333	0.51	0.159708	8.14e-09	BRXL1
MSTRG.3200	unknown	1.16667	0.19	0.162857	0.00957693	--
Solyc04g014790.1	cysteine proteinase inhibitor 5-like	4.58667	0.76	0.165698	6e-05	CYS5
Solyc02g065290.1	dof zinc finger protein DOF3.4-like	19.2267	3.25333	0.169209	2.8e-27	DOF3.4
Solyc08g008480.4	myb-related protein 315-like	0.976667	0.166667	0.170648	0.000983602	MYB5
Solyc03g096650.2	tropinone reductase homolog At5g06060-like isoform X2	4.27333	0.743333	0.173947	4.3e-05	At2g29170
Solyc06g073580.4	hyoscyamine 6-dioxygenase	2.52333	0.446667	0.177015	5.64e-07	H6H
Solyc06g066680.3	mitochondrial arginine transporter BAC2-like	2.48667	0.446667	0.179625	2.22e-06	BAC2
Solyc07g065540.1	fasciclin-like arabinogalactan protein 1	4.55	0.826667	0.181685	5.17e-12	FLA1
Solyc04g079830.2	unknown	7.05667	1.28333	0.181861	1.26e-17	-
Solyc12g008380.1	uncharacterized protein LOC101257239	1.46	0.27	0.184932	0.00322606	--
Solyc07g053410.4	TCP transcription factor 10	5.16667	0.973333	0.188387	3.11e-10	TCP4
Solyc04g014750.1	keratin-associated protein 5-6	2.32667	0.443333	0.190544	0.00813748	--
Solyc04g077720.1	nucleobase-ascorbate transporter 7-like	1.41	0.273333	0.193853	0.000156952	NAT7
Solyc02g065480.2	uncharacterized protein LOC101258527	0.656667	0.13	0.19797	0.000516434	--
Solyc08g013690.1	B3 domain-containing protein Os03g0120900-like	1.63333	0.326667	0.2	0.00144944	NGA3
Solyc03g007710.3	probable membrane-associated kinase regulator 5 isoform X1	5.48	1.12	0.20438	1.81e-11	MAKR5
Solyc08g067440.2	N-alpha-acetyltransferase 50	2.14667	0.443333	0.206522	0.00268434	NAA50
Solyc02g092570.1	scarecrow-like protein 32	4.85667	1.03667	0.213452	1.3e-11	SCL32
Solyc02g078400.3	allantoinase	14.3967	3.07333	0.213475	5.07e-30	ALN
Solyc03g096660.2	tropinone reductase homolog At5g06060-like isoform X1	7.54667	1.61667	0.214223	9.36e-10	At5g06060
Solyc07g007040.4	uncharacterized protein LOC101249097	28.69	6.21	0.216452	5.23e-90	TFIP11
Solyc07g009470.3	peroxisomal fatty acid beta-oxidation multifunctional protein AIM1-like, partial	0.85	0.19	0.223529	0.0119153	--
Solyc11g045520.2	feruloyl CoA ortho-hydroxylase 1	7.65	1.76333	0.230501	4.08e-13	F6'H2
Solyc11g005830.2	probable cysteine desulfurase	0.576667	0.133333	0.231214	0.00363036	--
Solyc07g062680.3	cycloidea	35.3633	8.53333	0.241305	7.02e-25	TCP4
Solyc07g049400.1	mitochondrial ubiquitin ligase activator of nfkb 1-like	6.53	1.57667	0.24145	2.29e-06	--
Solyc06g082030.3	gibberellin 2-beta-dioxygenase 8	1.47333	0.38	0.257919	0.000456617	GA2OX8
Solyc10g049660.2	BTB/POZ domain-containing protein NPY2-like	1.27333	0.333333	0.26178	7.01e-05	NPY2
Solyc09g065250.2	mavicyanin-like	2.01333	0.54	0.268212	0.00484455	--
Solyc02g093070.3	probable 2-oxoglutarate-dependent dioxygenase At3g49630	8.16333	2.21	0.270723	8.48e-09	At3g50210
Solyc10g078470.2	tyrosine-specific transport protein 2	3.88	1.05667	0.272337	7.69e-10	--
Solyc10g080570.2	E3 ubiquitin-protein ligase SINAT2	3.11333	0.85	0.273019	3.49e-05	SINAT2
Solyc12g095750.2	protein PIN-LIKES 3-like	6.77	1.87333	0.276711	3.01e-10	PILS1
Solyc03g115010.3	TCP transcription factor 4	2.55333	0.71	0.278068	0.000783582	TCP13
Solyc04g049920.4	probable RNA-binding protein ARP1 isoform X2	19.5433	5.61333	0.287225	1.2e-17	ARP1
Solyc04g026020.3	protein SIEVE ELEMENT OCCLUSION B-like	8.19	2.36667	0.28897	1.01e-18	SEOB
Solyc11g008830.2	LOB domain-containing protein 6	14.7	4.25333	0.289342	2.91e-13	AS2
Solyc06g054670.2	stearoyl-[acyl-carrier-protein] 9-desaturase 6, chloroplastic-like	6.54	1.93	0.295107	3.24e-09	S-ACP-DES6
Solyc11g013220.2	uncharacterized protein LOC101254557	9.3	2.75333	0.296057	3.87e-13	--
MSTRG.803	unknown	4.86667	1.44667	0.29726	1.57e-07	--
Solyc07g005033.1	ATPase 8, plasma membrane-type-like	1.71333	0.523333	0.305447	6.71e-07	AHA8
Solyc04g054500.3	metal ion binding protein	18.86	5.79333	0.307176	2.93e-17	HIPP23
Solyc02g080200.4	pectinesterase-like	9.53333	2.93	0.307343	8.25e-13	PME18
Solyc08g048370.4	transcription factor TCP2-like	3.43	1.06	0.309038	1.63e-05	TCP24
Solyc09g005650.1	uncharacterized protein LOC101250835	1.51667	0.473333	0.312088	0.00129976	--
Solyc03g078330.1	3-ketoacyl-CoA synthase 5-like	0.863333	0.276667	0.320463	0.00819034	KCS5
Solyc01g010910.2	myb-related protein 315-like	1.49667	0.48	0.320713	0.00571081	MYB106
Solyc02g065490.4	BEL1-like homeodomain protein 2	1.63	0.523333	0.321063	0.000266633	BLH2
Solyc09g082690.3	early light inducible protein	19.3467	6.27667	0.324431	2.19e-16	ELIP1
Solyc10g080600.3	zinc finger protein GIS-like	3.72	1.22333	0.328853	0.000964132	GIS
Solyc11g067270.1	acylsugar acyltransferase 3	2.27667	0.75	0.329429	7.45e-05	ASAT3
Solyc08g068160.2	flavin monooxygenase-like protein	1.40333	0.463333	0.330166	0.00328868	YUC6
Solyc09g097890.2	cytochrome b561 and DOMON domain-containing protein At3g25290	4	1.34	0.335	5.05e-07	At3g25290
Solyc06g051840.1	ethylene-responsive transcription factor CRF4-like	6.04333	2.06	0.340871	2.26e-08	CRF4
Solyc09g008810.3	homeobox-leucine zipper protein ATHB-22	4.35667	1.48667	0.341239	7.19e-06	ATHB-22
Solyc00g500268.1	unknown	4.09667	1.40333	0.342555	7.18e-05	-
Solyc02g069270.2	protein argonaute 2-like	1.28333	0.443333	0.345455	0.00018788	AGO2
Solyc12g011360.2	interactor of constitutive active ROPs 4	1.58333	0.55	0.347368	0.00337343	ICR4
Solyc08g078300.4	homeobox-leucine zipper protein HB2-like	10.0867	3.53667	0.350628	3.66e-11	HAT4
Solyc01g109610.4	uncharacterized protein At1g01500-like	4.58	1.61667	0.352984	9.99e-05	At1g01500
Solyc10g080880.2	auxin efflux facilitator SlPIN7	23.52	8.34333	0.354734	1.99e-25	PIN1B
Solyc10g055260.2	LAX5 protein	12.0267	4.34333	0.361142	6.1e-16	LAX2
Solyc10g080870.3	alkane hydroxylase MAH1-like	15.0933	5.53667	0.366829	1.85e-09	CYP96A15
Solyc05g009990.4	piriformospora indica-insensitive protein 2-like	8.12	2.99333	0.368637	5.88e-13	PII-2
Solyc05g010010.1	protein MIZU-KUSSEI 1	5.77	2.14	0.370884	0.000117488	MIZ1
Solyc01g110580.2	auxin-induced protein 15A-like	15.29	5.67667	0.371267	7.46e-09	SAUR50
Solyc12g009580.2	axial regulator YABBY 5-like isoform X1	49.7433	18.53	0.372512	1.74e-25	YAB5
Solyc09g009580.4	fatty acyl-CoA reductase 2-like isoform X2	1.32667	0.496667	0.374372	0.00499173	FAR2
Solyc06g005610.1	RTL5-like protein	8.82667	3.31333	0.375378	0.0004179	--
Solyc01g110570.3	auxin-induced protein 15A-like	13.7633	5.2	0.377815	9.78e-06	SAUR50
Solyc05g007690.2	myb-related protein Hv1-like	4.45	1.69	0.379775	1.09e-05	MYB106
Solyc06g074150.3	leucine-rich repeat extensin-like protein 4	1.90333	0.723333	0.380035	0.000578018	LRX3
Solyc01g007800.3	transcription repressor OFP6	11.1067	4.24667	0.382353	1.66e-07	OFP6
Solyc05g008020.4	mitogen-activated protein kinase 17	1.01	0.386667	0.382838	0.00667539	MPK9
Solyc07g049430.3	GDSL esterase/lipase At2g42990-like	5.59333	2.15333	0.384982	3.91e-06	At2g42990
Solyc05g013710.3	sufE-like protein 2, chloroplastic	2.31667	0.893333	0.385612	0.00136698	SUFE2
Solyc10g084990.2	phosphatidylinositol:ceramide inositolphosphotransferase 1-like	4.55333	1.77	0.388726	3.72e-05	IPCS1
Solyc07g006680.1	vinorine synthase-like	3.70333	1.44	0.388839	1.68e-05	ACT
Solyc12g088650.2	cyclin-D3-3	56.79	22.0833	0.38886	2.07e-21	CYCD3-3
Solyc05g045670.4	glucose-6-phosphate/phosphate translocator 2, chloroplastic	9.37333	3.66	0.390469	5.56e-13	GPT2
Solyc07g047680.3	F-box protein SNE-like	11.6633	4.58	0.392684	1.84e-05	SNE
Solyc03g043880.3	branched-chain-amino-acid aminotransferase 5, chloroplastic-like	4.18	1.64333	0.393142	4.94e-06	BCAT2
Solyc07g008300.3	choline monooxygenase, chloroplastic-like	3.35	1.32667	0.39602	0.000649235	At4g29890
Solyc02g070530.4	potassium channel KAT1	10.2733	4.07333	0.396496	6.76e-14	KAT1
Solyc04g008500.4	protein indeterminate-domain 5, chloroplastic isoform X2	2.10333	0.836667	0.397781	0.000575971	IDD4
Solyc05g007710.3	transcription factor MYB51-like	9.98	3.97333	0.39813	1.26e-09	MYB106
Solyc05g055020.4	protein LIGHT-DEPENDENT SHORT HYPOCOTYLS 1-like	8.27667	3.3	0.398711	3.46e-08	LSH1
Solyc04g007200.4	methylketone synthase IIb	7.73667	3.11	0.401982	6.86e-06	ALT3
Solyc01g090760.4	GATA transcription factor 4	7.00333	2.82	0.402665	2.03e-06	GATA4
Solyc06g068350.2	glycine-rich protein 23-like	5.28667	2.13667	0.404161	6.31e-05	--
Solyc06g035490.3	basic helix-loop-helix (bHLH) DNA-binding superfamily protein	2.03333	0.823333	0.404918	0.002326	BHLH36
Solyc07g038160.4	GATA transcription factor 21	10.57	4.30667	0.407442	7.58e-11	GATA21
Solyc07g048000.3	BTB/POZ domain-containing protein At5g48130	0.81	0.333333	0.411523	0.00851312	At5g48130
Solyc06g072310.3	homeobox-leucine zipper protein HDG11-like	9.55667	3.94	0.412278	2.37e-15	HDG11
MSTRG.12841	uncharacterized protein LOC107010776	2.15333	0.89	0.413313	0.000113654	--
Solyc08g083230.3	growth-regulating factor 8-like	12.29	5.10667	0.415514	6.97e-12	GRF8
Solyc08g016587.1	uncharacterized protein LOC104648659 isoform X1	1.52333	0.633333	0.415755	0.00812507	--
Solyc04g054740.3	inositol-3-phosphate synthase	52.8867	22.04	0.41674	0.00022887	INPS1
Solyc06g072290.3	kinase-interacting family protein-like	28.82	12.0133	0.41684	3.97e-16	At1g48405
Solyc03g095300.4	DAZ-associated protein 1	1.95	0.813333	0.417094	0.00232343	--
Solyc09g010510.4	short-chain dehydrogenase TIC 32, chloroplastic	12.8767	5.38667	0.418328	5.41e-10	TIC32
Solyc03g059190.4	(+)-neomenthol dehydrogenase	4.91667	2.06	0.418983	7.17e-05	CBR1
Solyc04g076240.3	transcription factor bHLH30-like	3.48667	1.46333	0.419694	0.000161368	BHLH106
Solyc06g051320.3	vinorine synthase-like	34.51	14.5267	0.420941	3.37e-18	ACT
Solyc06g071640.3	tryptophan aminotransferase-related protein 2	9.26667	3.91333	0.422302	1.24e-12	TAR2
Solyc02g085750.4	uncharacterized protein LOC101255558	12.9433	5.49667	0.424672	4.83e-11	--
MSTRG.10840	unknown	10.3067	4.38667	0.425614	1.57e-10	--
Solyc03g113130.3	plant cysteine oxidase 2 isoform X1	3.70667	1.58	0.426259	0.00027451	PCO2
Solyc04g008400.1	G-type lectin S-receptor-like serine/threonine-protein kinase At1g11330	0.726667	0.31	0.426606	0.00274302	At1g11330
Solyc03g097760.2	ankyrin repeat and SAM domain-containing protein 6-like [Gossypium arboreum]	2.94	1.25667	0.427438	0.0021465	--
Solyc10g007790.3	unknown	8.61667	3.68333	0.427466	0.002245	--
Solyc06g048600.3	two-component response regulator ARR17-like isoform X1	16.41	7.01667	0.427585	5.64e-07	ARR17
Solyc03g112460.3	L-tryptophan--pyruvate aminotransferase 1-like	3.06333	1.32333	0.431991	0.000114765	TAR2
Solyc08g080280.3	uncharacterized protein LOC101266546	8.29667	3.59	0.432704	8.76e-08	--
Solyc10g005250.3	uncharacterized protein LOC101258199	1.41333	0.613333	0.433962	0.00771756	--
Solyc10g076730.1	21 kDa protein-like	3.76333	1.64667	0.437555	0.00611248	PMEI9
Solyc09g005880.1	probable membrane-associated kinase regulator 3	1.80333	0.79	0.438078	0.00462607	MAKR4
Solyc03g121600.4	protein HOTHEAD-like	250.017	109.727	0.438877	1.01e-38	HTH
Solyc08g007820.1	dehydration-responsive element-binding protein 1E-like	4.34	1.91	0.440092	0.00878588	DREB1D
Solyc10g083330.1	uncharacterized protein LOC101257619	7.06667	3.11333	0.440566	6.74e-05	--
Solyc10g005740.3	phosphatidylinositol/phosphatidylcholine transfer protein SFH13-like isoform X2	6.65667	2.93333	0.440661	5.63e-08	SFH13
Solyc04g072043.1	polyadenylate-binding protein 3 isoform X2	1.21333	0.536667	0.442308	0.00638877	PAB5
Solyc11g042880.3	uncharacterized protein LOC101261986	14.7433	6.54	0.44359	2.67e-06	--
Solyc03g006800.1	TCP transcription factor 21	11.0033	4.89	0.444411	1.3e-06	TCP19
Solyc03g044710.4	patatin-like protein 3 isoform X2	6.31667	2.81667	0.44591	2.16e-07	PLP3
Solyc11g067170.3	probable fatty acyl-CoA reductase 4	2.55333	1.14333	0.447781	0.00478086	FAR4
Solyc10g008930.1	glutaredoxin-C9-like isoform X2	6.25667	2.82	0.450719	0.0071089	GRXC9
Solyc11g065360.2	ABC transporter G family member 15-like	1.91333	0.863333	0.45122	0.00122134	ABCG15
Solyc11g071480.1	agmatine coumaroyltransferase-2-like	2.99333	1.35333	0.452116	0.00131282	AHT1
Solyc08g080120.3	homeobox 2 protein	20.1367	9.13667	0.453733	3.99e-15	HD1
Solyc05g012720.3	mitotic checkpoint protein BUB3.3	3.18	1.44333	0.453878	0.00103811	BUB3.3
Solyc03g007720.3	probable membrane-associated kinase regulator 2	8.14667	3.71	0.455401	1.53e-05	MAKR5
Solyc12g006790.3	protein argonaute PNH1-like	19.4733	8.91667	0.457891	1.05e-15	PHN1
Solyc11g066390.2	superoxide dismutase [Cu-Zn], chloroplastic	254.27	116.537	0.458319	8.3e-05	SODCP.2
Solyc04g009040.4	probable LRR receptor-like serine/threonine-protein kinase At3g47570	0.8	0.366667	0.458333	0.00773884	At3g47570
Solyc12g088220.2	branched-chain-amino-acid aminotransferase 2, chloroplastic	9.01333	4.14667	0.460059	2.23e-09	BCAT2
Solyc07g006370.1	cation/calcium exchanger 1-like	1.59667	0.736667	0.461378	0.00955096	CCX1
Solyc10g078370.2	auxin efflux facilitator SlPIN9	34.4967	16.0833	0.466229	2.93e-23	PIN1C
Solyc04g008230.3	polygalacturonase At1g48100	11.5233	5.38667	0.467457	3.5e-12	At1g48100
Solyc07g052970.3	BTB/POZ domain-containing protein At3g22104 isoform X2	3.71667	1.74	0.468161	6.46e-05	At3g22104
Solyc06g035760.4	probable (S)-N-methylcoclaurine 3'-hydroxylase isozyme 2	3.01	1.41333	0.469546	0.00116792	CYP80B2
Solyc06g005980.4	anthranilate synthase alpha subunit 1, chloroplastic-like isoform X1	8.60667	4.05	0.470565	2.47e-09	ASA1
Solyc05g009380.4	protein lyrate	8.97667	4.22667	0.47085	2.64e-07	JAG
Solyc08g005090.2	DUF740 domain-containing protein	2.77	1.30667	0.471721	0.0100878	--
Solyc09g007830.3	cytokinin riboside 5'-monophosphate phosphoribohydrolase LOG3	24.1933	11.4133	0.471755	3.96e-14	LOG3
Solyc03g083510.4	probable leucine-rich repeat receptor-like protein kinase At1g35710	33.9267	16.0567	0.473276	2.84e-11	SERK4
Solyc01g091540.3	growth-regulating factor 9	17.2533	8.17333	0.473725	7.35e-13	GRF9
Solyc08g079100.3	protein YABBY 4	72.8	34.55	0.474588	1.31e-17	YAB4
Solyc04g051280.4	gelsolin-related protein of 125 kDa-like isoform X2	11.3367	5.40667	0.476919	8e-10	--
Solyc09g092690.3	70 kDa peptidyl-prolyl isomerase	9.82	4.69	0.477597	3.53e-07	FKBP65
Solyc02g090220.3	dof zinc finger protein DOF3.4	30.17	14.5033	0.48072	2.96e-15	DOF3.4
Solyc10g085830.2	caffeic acid 3-O-methyltransferase 1	36.56	17.5867	0.481036	7.57e-21	COMT1
Solyc04g050570.3	GDSL esterase/lipase At5g33370	19.4967	9.46667	0.485553	2.22e-05	At5g33370
Solyc02g087440.4	uncharacterized protein LOC101249328	11.52	5.61	0.486979	4.03e-05	--
Solyc07g062980.4	unknown	6.41667	3.12667	0.487273	0.00501645	-
MSTRG.2463	pentatricopeptide repeat-containing protein At5g39710	2.29333	1.12	0.488372	0.000154647	GATA26
Solyc09g075350.4	pectinesterase-like	24.09	11.8133	0.490383	9.62e-13	PME40
Solyc09g062970.1	glycine-rich cell wall structural protein-like	34.6067	17.05	0.49268	1.94e-06	--
Solyc06g068310.1	uncharacterized protein LOC101267246	16.5867	8.18	0.493167	2.08e-06	--
Solyc06g064820.3	GDSL esterase/lipase At1g71691-like	56.33	27.82	0.493875	1.84e-17	At1g71691
MSTRG.535	unknown	28.5067	14.1133	0.495089	7.94e-11	--
Solyc01g091000.4	uncharacterized protein LOC101246472	12.46	6.17	0.495185	8.19e-07	--
MSTRG.5186	unknown	10.4833	5.21	0.496979	1.2e-07	--

## Sheet: Table S6. FPKM
Table S6. FPKM value of chosen significantly down-regulated genes in CR-sllam1-1.
id	WT-1_fpkm	WT-2_fpkm	WT-3_fpkm	CR-sllam1-1_fpkm	CR-sllam1-2_fpkm	CR-sllam1-3_fpkm	WT_mean	CR-sllam1_mean	log2(fc)	PValue	FDR	Symbol
Solyc04g053020.2	0.39	1.07	0.38	0	0	0	0.613333	0.001	-9.26053	0.0101417	0.0437295	SAUR67
Solyc01g110580.2	15.5	12.53	17.84	6.02	5.45	5.56	15.29	5.67667	-1.42947	7.46073e-09	1.97539e-07	SAUR50
Solyc09g091090.2	0.32	0.6	0.31	0.04	0.05	0.04	0.41	0.0433333	-3.24207	0.00728119	0.0333936	YUC3
Solyc08g068160.2	1.09	1.45	1.67	0.38	0.7	0.31	1.40333	0.463333	-1.59874	0.00328868	0.0172865	YUC6
Solyc07g064990.3	16.98	18.94	25.02	2.9	3.2	1.57	20.3133	2.55667	-2.99009	7.38346e-40	6.09789e-37	IAMT1
Solyc03g112460.3	2.87	2.56	3.76	1.73	1.21	1.03	3.06333	1.32333	-1.21093	0.000114765	0.000998519	TAR2
Solyc10g080880.2	23.27	21.92	25.37	10.01	8.14	6.88	23.52	8.34333	-1.49519	1.9938e-25	4.70471e-23	PIN1B
Solyc10g078370.2	30.97	35.33	37.19	17.01	16.39	14.85	34.4967	16.0833	-1.10089	2.93125e-23	5.88251e-21	PIN1C
Solyc06g082030.3	1.05	1.3	2.07	0.43	0.51	0.2	1.47333	0.38	-1.95501	0.000456617	0.00324559	GA2OX8
Solyc06g048600.3	16.81	12.4	20.02	8.38	7.55	5.12	16.41	7.01667	-1.22572	5.63898e-07	9.51932e-06	ARR17
Solyc09g007830.3	21.7	24.61	26.27	10.82	12.35	11.07	24.1933	11.4133	-1.08389	3.9647e-14	2.81901e-12	LOG3
Solyc04g008480.2	5.69	5.55	7.36	0.53	0.97	0.97	6.2	0.823333	-2.91272	1.35398e-14	1.00951e-12	KAN1
Solyc12g009580.2	50.34	47.94	50.95	16.78	19.92	18.89	49.7433	18.53	-1.42464	1.73688e-25	4.14401e-23	YAB5
Solyc08g079100.3	66.88	63.77	87.75	33.71	34.99	34.95	72.8	34.55	-1.07525	1.30761e-17	1.40391e-15	YAB4
Solyc11g008830.2	14.33	12.51	17.26	5.05	3.94	3.77	14.7	4.25333	-1.78915	2.91119e-13	1.90006e-11	AS2
Solyc06g061160.1	1.56	0.9	0.19	0	0	0.09	0.883333	0.03	-4.87992	0.00291462	0.0156308	ZFP10
Solyc12g096110.3	3.12	2.66	3.8	0.47	0.68	0.38	3.19333	0.51	-2.64649	8.136e-09	2.12536e-07	BRXL1
Solyc12g014140.3	16.37	18.56	28.88	2.72	2.2	2.66	21.27	2.52667	-3.07351	9.61526e-39	6.88228e-36	TCP3
Solyc08g048370.4	2.44	3.45	4.4	1.19	1.35	0.64	3.43	1.06	-1.69414	1.62994e-05	0.000182505	TCP24
Solyc07g062680.3	25.26	33.84	46.99	9.87	8.35	7.38	35.3633	8.53333	-2.05107	7.0195e-25	1.5701e-22	TCP4
Solyc03g115010.3	1.71	2.1	3.85	1.01	0.91	0.21	2.55333	0.71	-1.84649	0.000783582	0.00516289	TCP13
Solyc08g083230.3	11.72	11.29	13.86	5.26	4.97	5.09	12.29	5.10667	-1.26703	6.96866e-12	3.47996e-10	GRF8
Solyc01g091540.3	16.01	17.13	18.62	8.24	8.05	8.23	17.2533	8.17333	-1.07788	7.34771e-13	4.39492e-11	GRF9
Solyc09g008810.3	4.12	3.98	4.97	1.92	1.02	1.52	4.35667	1.48667	-1.55114	7.18919e-06	8.81631e-05	ATHB-22
Solyc08g078300.4	10.86	9.45	9.95	4.55	3.55	2.51	10.0867	3.53667	-1.51199	3.65509e-11	1.58557e-09	HAT4
Solyc02g065490.4	1.42	1	2.47	0.53	0.41	0.63	1.63	0.523333	-1.63907	0.000266633	0.0020647	BLH2
